# Supplementary material for: 2-(4-Bromo­phen­yl)-5-fluoro-3-phenyl­sulfinyl-1-benzofuran
Source: Acta Crystallogr Sect E Struct Rep Online. 2010 Jul 31;66(Pt 8):o2172. doi: 10.1107/S1600536810029958 (PMC3007207; doi:10.1107/S1600536810029958)
Supplement: Supplementary file 2 [file e-66-o2172-Isup2.hkl]

# 
# h,k,l, Fc-squared, Fo-squared, sigma(Fo-squared) and status flag 
# 
data_I
_shelx_title ' 1032 IN P-1' 
_shelx_refln_list_code          4 
_shelx_F_calc_maximum      170.01 
_exptl_crystal_F_000       416.00 
_reflns_d_resolution_high  0.7683 
 
loop_ 
 _symmetry_equiv_pos_as_xyz 
 'x, y, z' 
 '-x, -y, -z' 
 
_cell_length_a     8.1361 
_cell_length_b     9.8237 
_cell_length_c    11.4093 
_cell_angle_alpha  82.866 
_cell_angle_beta   77.123 
_cell_angle_gamma  69.155 
 
_shelx_F_squared_multiplier     1.000 
 
loop_ 
 _refln_index_h 
 _refln_index_k 
 _refln_index_l 
 _refln_F_squared_calc 
 _refln_F_squared_meas 
 _refln_F_squared_sigma 
 _refln_observed_status 
   1   0   0      851.32      892.18     16.69 o 
   2   0   0     1586.62     1648.96     28.24 o 
   3   0   0     1688.60     1701.82     31.87 o 
   4   0   0      218.46      171.87      3.80 o 
   5   0   0      292.95      322.31      6.55 o 
   6   0   0       39.37       42.24      1.54 o 
   7   0   0      826.48      830.68     16.60 o 
   8   0   0        2.71        1.98      2.10 o 
   9   0   0       85.82       66.16      6.84 o 
  -9   1   0      141.80      146.84     10.99 o 
  -8   1   0        5.81        6.42      3.43 o 
  -7   1   0        0.33        0.72      2.16 o 
  -6   1   0      315.01      293.64      7.40 o 
  -5   1   0      633.35      621.71      9.79 o 
  -4   1   0      152.15      115.51      2.27 o 
  -3   1   0     2775.47     2950.60     55.87 o 
  -2   1   0      387.87      440.64      9.55 o 
  -1   1   0      936.76      944.03     23.29 o 
   0   1   0      641.87      711.88     21.26 o 
   1   1   0      700.53      762.69     12.43 o 
   2   1   0      139.52      140.65      2.17 o 
   3   1   0     5736.86     5334.31     79.36 o 
   4   1   0       26.32       22.25      1.00 o 
   5   1   0      293.85      295.43      4.99 o 
   6   1   0      819.00      820.92     12.17 o 
   7   1   0      674.56      678.67     14.19 o 
   8   1   0       52.94       57.52      3.45 o 
   9   1   0      202.70      205.19      7.17 o 
  -9   2   0       12.14       13.98      4.72 o 
  -8   2   0        4.19        6.11      3.83 o 
  -7   2   0      961.06      966.81     30.68 o 
  -6   2   0       62.55       68.19      3.95 o 
  -5   2   0       11.85       13.77      1.61 o 
  -4   2   0      618.94      528.99     11.75 o 
  -3   2   0     1560.35     1592.85     39.41 o 
  -2   2   0     4685.77     4669.67    114.27 o 
  -1   2   0      232.76      244.75      6.34 o 
   0   2   0     5397.50     5070.65    122.99 o 
   1   2   0      126.28      151.83      4.13 o 
   2   2   0      248.68      248.38      5.06 o 
   3   2   0       23.47       26.44      0.74 o 
   4   2   0      392.04      359.32      6.09 o 
   5   2   0      559.23      585.41      9.17 o 
   6   2   0      926.98      910.27     14.15 o 
   7   2   0      222.45      229.38      5.49 o 
   8   2   0       21.04       23.30      2.21 o 
   9   2   0        4.35        5.17      2.49 o 
  10   2   0      167.75      172.12     16.28 o 
  -8   3   0       95.53       89.71      6.37 o 
  -7   3   0        1.23       -1.88      3.18 o 
  -6   3   0       68.05       72.87     10.99 o 
  -5   3   0      135.89      134.48      4.82 o 
  -4   3   0     1341.69     1447.06     36.09 o 
  -3   3   0      166.04      199.00      5.66 o 
  -2   3   0       75.10      118.72      3.88 o 
  -1   3   0     5914.39     5798.75    171.52 o 
   0   3   0    11333.55     9975.04    336.81 o 
   1   3   0     3592.96     3742.32     90.66 o 
   2   3   0        0.19        0.35      0.40 o 
   3   3   0     2793.25     2624.59     50.01 o 
   4   3   0       13.47        9.74      1.14 o 
   5   3   0     1230.11     1304.23     25.10 o 
   6   3   0     1395.64     1361.28     29.61 o 
   7   3   0      934.10      879.00     16.31 o 
   8   3   0      650.17      635.51     20.26 o 
   9   3   0       61.63       63.80      3.33 o 
  10   3   0      162.21      158.20      8.42 o 
  -8   4   0        4.06        4.06      4.37 o 
  -7   4   0        2.10        2.21      3.74 o 
  -6   4   0       63.98       60.12      4.88 o 
  -5   4   0      207.66      202.35      8.53 o 
  -4   4   0      339.91      338.88     17.63 o 
  -3   4   0     1050.46     1057.98     32.43 o 
  -2   4   0       10.25        6.37      1.30 o 
  -1   4   0     1919.91     1899.07     46.36 o 
   0   4   0      779.70      906.15     22.42 o 
   1   4   0       69.55       89.35      2.95 o 
   2   4   0     2018.26     1924.12     33.46 o 
   3   4   0      245.60      230.22      5.03 o 
   4   4   0     2907.78     2958.27     51.45 o 
   5   4   0     2036.52     2110.08     34.04 o 
   6   4   0     2215.45     2137.22     40.83 o 
   7   4   0       27.48       26.58      1.82 o 
   8   4   0        2.12        1.55      1.93 o 
   9   4   0      142.40      146.16      5.07 o 
  10   4   0       24.59       29.72      5.34 o 
  -7   5   0      156.24      149.56      9.33 o 
  -6   5   0        4.54        5.18      5.81 o 
  -5   5   0       46.31       34.43      6.22 o 
  -4   5   0      820.75      776.90     36.50 o 
  -3   5   0      534.09      513.92     24.89 o 
  -2   5   0      808.36      810.11     25.18 o 
  -1   5   0     3388.23     3438.61     83.67 o 
   0   5   0     1759.93     1791.18     43.93 o 
   1   5   0     3294.57     3595.89     87.47 o 
   2   5   0      551.54      576.45     10.58 o 
   3   5   0      458.70      431.56      8.14 o 
   4   5   0       14.03       17.05      1.24 o 
   5   5   0      621.55      592.44     10.95 o 
   6   5   0      139.33      139.55      4.47 o 
   7   5   0      250.87      272.21     11.22 o 
   8   5   0      269.86      247.71     10.83 o 
   9   5   0      205.95      224.22      8.38 o 
  10   5   0       26.43       26.05      6.65 o 
  -6   6   0        7.38        8.30      6.43 o 
  -5   6   0      331.24      359.00     20.32 o 
  -4   6   0      145.99      150.15     11.20 o 
  -3   6   0      543.20      530.10     26.34 o 
  -2   6   0      889.57      853.43     39.40 o 
  -1   6   0     1435.71     1494.89     36.97 o 
   0   6   0       52.99       67.26      2.87 o 
   1   6   0      109.17      126.51      4.26 o 
   2   6   0     3537.85     3538.77     61.79 o 
   3   6   0      429.04      422.38      8.11 o 
   4   6   0     1150.94     1207.17     23.76 o 
   5   6   0        9.73       12.77      1.64 o 
   6   6   0     1445.22     1400.24     30.54 o 
   7   6   0       83.00       89.49      5.50 o 
   8   6   0       35.05       37.02      4.91 o 
   9   6   0      272.31      272.77     12.17 o 
  10   6   0       33.08       33.96      4.04 o 
  -6   7   0       12.41       19.50      7.26 o 
  -5   7   0        2.72        6.01      6.22 o 
  -4   7   0       39.27       37.12      7.26 o 
  -3   7   0       14.52       11.82      5.39 o 
  -2   7   0        9.41       15.35      4.56 o 
  -1   7   0        0.77        2.01      1.81 o 
   0   7   0      130.47      160.24      4.41 o 
   1   7   0      407.19      393.22     10.72 o 
   2   7   0      691.74      658.33     12.28 o 
   3   7   0      208.70      218.58      4.78 o 
   4   7   0       35.69       41.69      2.03 o 
   5   7   0     2095.71     2059.60     44.22 o 
   6   7   0       31.18       28.15      2.97 o 
   7   7   0      187.35      195.36      8.87 o 
   8   7   0       37.63       32.78      3.66 o 
   9   7   0       34.45       44.06      5.87 o 
  10   7   0        1.26        0.23      4.46 o 
  -5   8   0      216.02      217.76     16.59 o 
  -4   8   0      348.68      362.32     21.36 o 
  -3   8   0        2.28        6.43      5.81 o 
  -2   8   0       68.94       71.76      7.67 o 
  -1   8   0       46.51       53.09      6.43 o 
   0   8   0      359.23      364.26     12.70 o 
   1   8   0      295.95      307.90      6.39 o 
   2   8   0      285.39      269.98      7.63 o 
   3   8   0      554.58      513.18     12.11 o 
   4   8   0      208.21      202.57      4.73 o 
   5   8   0      266.82      241.27      6.78 o 
   6   8   0       74.46       81.24      4.38 o 
   7   8   0       74.92       60.26      3.75 o 
   8   8   0      939.42      874.64     29.03 o 
   9   8   0       31.44       36.09      5.43 o 
  -4   9   0       61.51       70.10     10.16 o 
  -3   9   0        3.63        1.66      5.81 o 
  -2   9   0      385.56      396.95     22.19 o 
  -1   9   0      682.86      664.28     32.56 o 
   0   9   0        6.23       13.90      4.98 o 
   1   9   0      206.51      209.78      5.87 o 
   2   9   0     1031.42      968.78     17.75 o 
   3   9   0      486.14      452.57      9.05 o 
   4   9   0       22.73       30.71      2.04 o 
   5   9   0     2012.31     1924.67     41.76 o 
   6   9   0       78.61       78.02      4.06 o 
   7   9   0       70.30       73.79      4.22 o 
   8   9   0       34.38       27.11      4.06 o 
   9   9   0      217.10      231.67     11.44 o 
  -3  10   0        0.66        2.28      6.64 o 
  -2  10   0        2.19        0.62      6.01 o 
  -1  10   0       14.83       15.77      4.16 o 
   0  10   0      195.63      215.09     15.55 o 
   1  10   0      495.26      521.11     15.54 o 
   2  10   0       10.84       16.27      1.75 o 
   3  10   0        6.77        7.65      1.69 o 
   4  10   0       41.54       38.60      2.63 o 
   5  10   0       10.87       14.44      2.68 o 
   6  10   0        4.37        7.99      2.71 o 
   7  10   0        7.28        5.26      3.03 o 
   8  10   0      350.33      348.72     12.00 o 
  -1  11   0        5.16        0.96      4.56 o 
   0  11   0       52.17       54.20      5.82 o 
   1  11   0       64.43       58.45      4.46 o 
   2  11   0      198.90      218.07      8.41 o 
   3  11   0       21.62       21.54      2.14 o 
   4  11   0       47.24       56.88      2.93 o 
   5  11   0        1.62        2.60      2.66 o 
   6  11   0        6.45        3.58      3.08 o 
   7  11   0      173.31      168.02      6.71 o 
   1  12   0      105.67      108.56      6.46 o 
   2  12   0       12.28       16.03      3.98 o 
   3  12   0       21.87       25.24      4.76 o 
   4  12   0       70.25       75.26      4.34 o 
   5  12   0      179.89      188.57      7.04 o 
   6  12   0       41.51       40.58      4.11 o 
  -6 -12   1      144.54      147.90     13.38 o 
  -5 -12   1        3.19       -1.11      3.00 o 
  -4 -12   1        6.50        7.44      3.05 o 
  -2 -12   1      142.46      137.05      6.88 o 
  -1 -12   1       25.87       27.66      4.41 o 
  -7 -11   1       60.62       68.08      5.75 o 
  -6 -11   1        0.80        3.59      2.96 o 
  -5 -11   1       41.94       48.11      3.72 o 
  -4 -11   1      211.76      205.00      6.86 o 
  -3 -11   1        2.95        4.15      1.89 o 
  -2 -11   1        5.41        6.20      3.18 o 
  -1 -11   1       32.60       39.57      4.13 o 
   0 -11   1      142.44      133.05      8.28 o 
   1 -11   1       39.48       37.54      5.61 o 
  -8 -10   1       56.08       55.57      4.39 o 
  -7 -10   1      315.18      342.45      9.99 o 
  -6 -10   1      499.43      496.26     12.88 o 
  -5 -10   1       29.19       32.93      3.21 o 
  -4 -10   1       26.19       28.90      2.97 o 
  -3 -10   1      379.78      371.90      7.95 o 
  -2 -10   1      268.64      251.89      5.48 o 
  -1 -10   1       61.27       49.32      4.84 o 
   0 -10   1      332.33      284.01     29.24 o 
   1 -10   1       13.24       17.74      4.37 o 
   2 -10   1       25.39       13.33      4.62 o 
   3 -10   1      280.44      284.96     18.87 o 
  -9  -9   1      116.49      111.56      8.20 o 
  -8  -9   1        3.76       -0.72      2.89 o 
  -7  -9   1      433.95      429.92     17.75 o 
  -6  -9   1        1.01        1.37      3.60 o 
  -5  -9   1       50.08       48.21      3.24 o 
  -4  -9   1      240.71      237.11      5.13 o 
  -3  -9   1      183.61      183.77      4.82 o 
  -2  -9   1        3.23        3.83      1.45 o 
  -1  -9   1       84.11       77.95      3.40 o 
   0  -9   1     1002.34      998.09     33.60 o 
   1  -9   1      267.62      260.08     11.57 o 
   2  -9   1       49.68       44.82      5.20 o 
   3  -9   1      228.85      242.24     16.18 o 
   4  -9   1      108.70       99.55     10.99 o 
  -9  -8   1       46.46       55.09      4.38 o 
  -8  -8   1      120.12      144.42      7.39 o 
  -7  -8   1       28.30       30.02      3.20 o 
  -6  -8   1       15.55       14.98      2.49 o 
  -5  -8   1      224.97      228.10      7.62 o 
  -4  -8   1      404.53      404.67      8.80 o 
  -3  -8   1       59.11       61.48      2.48 o 
  -2  -8   1       21.52       24.86      1.82 o 
  -1  -8   1      625.11      582.11     12.23 o 
   0  -8   1      139.44      121.80      5.93 o 
   1  -8   1      166.60      167.35      8.36 o 
   2  -8   1        6.06        0.83      4.56 o 
   3  -8   1      380.55      373.31     21.15 o 
   4  -8   1       50.65       55.79      8.30 o 
   5  -8   1        0.52        0.00      7.05 o 
  -9  -7   1       57.97       50.69      4.22 o 
  -8  -7   1       32.93       40.66      3.63 o 
  -7  -7   1     1165.10     1086.08     29.83 o 
  -6  -7   1      496.53      472.20     11.79 o 
  -5  -7   1      651.11      630.09     14.80 o 
  -4  -7   1      544.15      544.49     10.49 o 
  -3  -7   1     1896.68     1891.82     31.02 o 
  -2  -7   1      279.63      257.38      5.48 o 
  -1  -7   1       89.97       91.84      2.97 o 
   0  -7   1      562.12      572.65     11.83 o 
   1  -7   1      731.10      704.13     22.55 o 
   2  -7   1      905.42      895.32     41.69 o 
   3  -7   1       99.31       98.93      9.33 o 
   4  -7   1      207.18      197.65     13.90 o 
   5  -7   1       59.63       66.16      8.92 o 
   6  -7   1       97.65       76.74     10.16 o 
  -9  -6   1       23.51       18.98      3.20 o 
  -8  -6   1      410.33      398.24     10.79 o 
  -7  -6   1      875.50      872.18     20.09 o 
  -6  -6   1       55.37       51.52      5.45 o 
  -5  -6   1       13.78       12.43      1.54 o 
  -4  -6   1     1231.04     1193.46     21.51 o 
  -3  -6   1        4.27        3.49      1.01 o 
  -2  -6   1       15.88       20.39      2.01 o 
  -1  -6   1     2918.20     3018.33     58.06 o 
   0  -6   1     3177.44     3141.72     70.50 o 
   1  -6   1        8.12        7.66      1.17 o 
   2  -6   1      104.27      123.71     12.86 o 
   3  -6   1     1076.63     1074.72     49.15 o 
   4  -6   1      291.98      285.58     16.80 o 
   5  -6   1       20.67       17.42      5.81 o 
   6  -6   1      258.65      255.30     16.80 o 
 -10  -5   1      342.25      407.28     31.91 o 
  -9  -5   1       46.81       52.06      3.98 o 
  -8  -5   1      129.47      135.65      5.46 o 
  -7  -5   1      638.58      650.86     31.57 o 
  -6  -5   1        4.38        3.54      1.75 o 
  -5  -5   1     1113.62     1079.08     17.94 o 
  -4  -5   1       67.30       64.16      3.02 o 
  -3  -5   1     1435.94     1505.14     26.63 o 
  -2  -5   1      514.78      465.77      9.56 o 
  -1  -5   1      132.29       87.17      3.03 o 
   0  -5   1      451.10      563.11     14.48 o 
   1  -5   1       15.21       22.32      2.93 o 
   2  -5   1      167.01      167.42      6.47 o 
   3  -5   1      585.15      569.53     18.50 o 
   4  -5   1       22.17       23.02      5.18 o 
   5  -5   1       50.96       49.36      6.84 o 
   6  -5   1      332.29      316.07     18.67 o 
   7  -5   1       30.68       22.55      4.53 o 
 -10  -4   1       15.65       15.76      3.69 o 
  -9  -4   1       36.15       35.58      3.02 o 
  -8  -4   1      692.59      695.89     26.95 o 
  -7  -4   1      626.26      631.72     17.63 o 
  -6  -4   1       97.65       95.69      2.89 o 
  -5  -4   1       50.17       54.65      1.94 o 
  -4  -4   1     4484.09     4497.31     72.16 o 
  -3  -4   1       45.51       50.47      1.78 o 
  -2  -4   1     3572.38     3667.05     69.97 o 
  -1  -4   1      186.07      241.55      5.20 o 
   0  -4   1     2092.63     2198.49     52.56 o 
   1  -4   1     2099.02     2258.46     47.74 o 
   2  -4   1      207.60      205.11      7.38 o 
   3  -4   1      885.94      892.57     27.68 o 
   4  -4   1       72.14       73.72      4.77 o 
   5  -4   1      448.14      416.86     21.57 o 
   6  -4   1        1.74        2.19      3.15 o 
   7  -4   1      123.10      114.55     11.72 o 
   8  -4   1       73.08       84.15      6.76 o 
 -10  -3   1       38.58       34.88      4.98 o 
  -9  -3   1      138.51      137.36      9.22 o 
  -8  -3   1       90.19       87.34      2.89 o 
  -7  -3   1       40.19       40.37      1.71 o 
  -6  -3   1       67.04       71.81      1.89 o 
  -5  -3   1      233.66      189.01      4.44 o 
  -4  -3   1      613.67      625.95     11.29 o 
  -3  -3   1      276.83      270.01      5.06 o 
  -2  -3   1      788.38      713.02     13.93 o 
  -1  -3   1    10941.60     9564.19    183.51 o 
   0  -3   1     1620.27     1755.93     40.68 o 
   1  -3   1     1251.12     1264.26     31.00 o 
   2  -3   1     1384.46     1447.61     43.53 o 
   3  -3   1      560.44      578.39     36.40 o 
   4  -3   1      789.91      883.52     27.46 o 
   5  -3   1       51.04       51.62      4.26 o 
   6  -3   1      546.11      530.26     17.93 o 
   7  -3   1        4.31        1.01      5.29 o 
   8  -3   1      214.95      239.65     10.84 o 
  -9  -2   1       44.60       46.53      3.29 o 
  -8  -2   1       15.29       17.83      1.86 o 
  -7  -2   1      714.57      731.59     14.25 o 
  -6  -2   1     1210.69     1130.80     21.38 o 
  -5  -2   1     2250.99     2291.76     36.47 o 
  -4  -2   1     2818.26     2941.71     39.30 o 
  -3  -2   1        1.19        1.97      0.37 o 
  -2  -2   1     6616.44     5759.38     92.88 o 
  -1  -2   1     1038.09     1096.94     19.41 o 
   0  -2   1     1242.95     1436.78     27.54 o 
   1  -2   1     2939.54     2868.62     85.17 o 
   2  -2   1      515.75      474.02     14.79 o 
   3  -2   1     1122.82     1208.99     30.08 o 
   4  -2   1      205.98      221.81      4.67 o 
   5  -2   1     1825.38     1810.86     44.27 o 
   6  -2   1      474.08      452.18     12.41 o 
   7  -2   1        6.71        2.25      3.32 o 
   8  -2   1       81.81       89.34      8.81 o 
   9  -2   1       15.58       23.98      4.73 o 
  -9  -1   1      208.81      189.56     11.20 o 
  -8  -1   1     1262.65     1211.58     55.23 o 
  -7  -1   1        3.08        3.33      1.33 o 
  -6  -1   1      252.02      247.97      7.95 o 
  -5  -1   1     2283.89     2287.67     41.45 o 
  -4  -1   1     3165.11     3318.89     59.28 o 
  -3  -1   1      706.80      606.39      8.80 o 
  -2  -1   1        9.58       13.48      0.70 o 
  -1  -1   1     3642.02     3645.48    158.27 o 
   0  -1   1      162.99      172.27     11.52 o 
   1  -1   1     6946.23     5824.20    179.22 o 
   2  -1   1     2841.11     3106.83     64.52 o 
   3  -1   1       93.47       82.22      3.10 o 
   4  -1   1     3337.88     3512.61     66.15 o 
   5  -1   1       39.59       32.65      1.21 o 
   6  -1   1      203.73      201.38      5.55 o 
   7  -1   1        2.90        5.84      2.23 o 
   8  -1   1      731.40      708.03     23.48 o 
   9  -1   1       58.52       54.16      9.85 o 
  -9   0   1       89.63      104.53      8.71 o 
  -8   0   1        2.99        4.77      4.15 o 
  -7   0   1      561.88      584.03     12.11 o 
  -6   0   1      519.75      499.63      9.64 o 
  -5   0   1     1222.24     1225.13     20.12 o 
  -4   0   1      107.18      117.37      2.46 o 
  -3   0   1      147.52      146.21      2.77 o 
  -2   0   1     1960.94     2015.20     26.84 o 
  -1   0   1     5333.52     4865.05     89.78 o 
   0   0   1      538.51      578.51     12.91 o 
   1   0   1      441.73      506.25      9.65 o 
   2   0   1     1262.77     1187.72     24.93 o 
   3   0   1      269.39      300.63      6.01 o 
   4   0   1      212.17      219.26      4.30 o 
   5   0   1      418.32      396.86      7.46 o 
   6   0   1      610.46      575.61     12.44 o 
   7   0   1       76.52       69.22      3.04 o 
   8   0   1       53.01       54.77      3.09 o 
   9   0   1      456.32      448.89     25.72 o 
  -9   1   1       30.21       27.38      5.81 o 
  -8   1   1      108.97      123.26      7.08 o 
  -7   1   1      355.94      348.84     20.43 o 
  -6   1   1     1485.95     1509.28     32.63 o 
  -5   1   1      151.40      155.25      3.58 o 
  -4   1   1      598.15      641.39     11.60 o 
  -3   1   1      551.64      475.45      8.58 o 
  -2   1   1     4515.71     4500.23    149.49 o 
  -1   1   1       46.49       55.69      1.16 o 
   0   1   1     1211.44     1232.39     26.87 o 
   1   1   1     5403.58     4498.35     86.38 o 
   2   1   1      272.09      324.37      5.02 o 
   3   1   1     1304.70     1338.71     23.04 o 
   4   1   1      594.04      556.41     10.53 o 
   5   1   1     2445.51     2352.76     37.74 o 
   6   1   1       55.62       59.05      2.11 o 
   7   1   1        0.86        0.94      1.24 o 
   8   1   1      348.90      326.50      9.83 o 
   9   1   1       12.67       14.83      2.61 o 
  10   1   1       70.66       72.42      8.71 o 
  -8   2   1      125.50      117.88      7.04 o 
  -7   2   1       13.57       15.25      3.48 o 
  -6   2   1      122.21      117.24      6.11 o 
  -5   2   1     1216.15     1313.81     28.33 o 
  -4   2   1      153.24      185.64      4.26 o 
  -3   2   1      929.54      967.96     17.04 o 
  -2   2   1     3614.79     3849.75     90.52 o 
  -1   2   1     1026.84     1046.27     22.42 o 
   0   2   1    21427.43    16415.19   1077.83 o 
   1   2   1      221.76      219.33      4.39 o 
   2   2   1     1276.84     1304.06     25.35 o 
   3   2   1       52.94       55.04      2.41 o 
   4   2   1     1746.11     1738.94     27.83 o 
   5   2   1       26.89       25.24      1.47 o 
   6   2   1       11.50        8.93      0.96 o 
   7   2   1     1410.11     1310.77     33.97 o 
   8   2   1      151.36      152.49      3.80 o 
   9   2   1      276.57      259.20      8.19 o 
  10   2   1      227.08      229.21     12.96 o 
  -8   3   1        2.49       -0.18      3.66 o 
  -7   3   1       16.63       18.76      4.46 o 
  -6   3   1      898.91      865.74     27.68 o 
  -5   3   1      143.00      150.14      6.66 o 
  -4   3   1        8.73       12.49      1.29 o 
  -3   3   1     1302.33     1498.62     37.30 o 
  -2   3   1     2371.95     2563.58     62.98 o 
  -1   3   1       81.63       72.60      1.94 o 
   0   3   1      328.29      365.26      9.06 o 
   1   3   1     3871.47     3797.27     71.25 o 
   2   3   1      488.39      469.67     10.31 o 
   3   3   1     2324.54     2315.53     44.14 o 
   4   3   1      260.75      266.53      5.08 o 
   5   3   1     1993.88     2037.14     35.77 o 
   6   3   1       18.70       22.26      1.31 o 
   7   3   1       61.67       71.20      2.48 o 
   8   3   1      478.91      489.83     11.10 o 
   9   3   1       45.87       48.56      2.38 o 
  10   3   1       20.69       26.67      4.54 o 
  -7   4   1      418.53      404.54     15.07 o 
  -6   4   1       14.62       18.71      3.51 o 
  -5   4   1      464.01      465.29     25.30 o 
  -4   4   1       85.68       81.36      4.83 o 
  -3   4   1      961.26      976.74     43.97 o 
  -2   4   1      750.27      871.92     21.96 o 
  -1   4   1        6.89       14.48      0.97 o 
   0   4   1     3659.59     3946.91     95.72 o 
   1   4   1     1624.94     1642.67     31.17 o 
   2   4   1      268.13      280.15      5.84 o 
   3   4   1      260.88      268.42      5.73 o 
   4   4   1     1717.46     1596.00     28.02 o 
   5   4   1      144.98      156.79      3.42 o 
   6   4   1      131.17      130.10      3.56 o 
   7   4   1      365.18      366.56      8.99 o 
   8   4   1      253.67      282.26     16.04 o 
   9   4   1        9.27        9.71      2.30 o 
  10   4   1       60.10       69.75      4.52 o 
  -7   5   1        2.46        5.04      4.24 o 
  -6   5   1      252.39      251.35     10.72 o 
  -5   5   1       75.04       87.94      8.71 o 
  -4   5   1        4.68        1.24      3.94 o 
  -3   5   1      165.07      174.63     10.78 o 
  -2   5   1      978.86      942.42     28.90 o 
  -1   5   1     1244.17     1268.66     31.31 o 
   0   5   1     2090.41     2229.26     54.46 o 
   1   5   1     2154.61     2205.59     46.52 o 
   2   5   1      107.04       83.90      3.21 o 
   3   5   1       34.79       27.10      1.33 o 
   4   5   1        0.13        2.82      0.90 o 
   5   5   1      755.88      798.89     15.91 o 
   6   5   1      604.56      606.59     16.12 o 
   7   5   1      690.03      642.70     25.28 o 
   8   5   1       95.63       91.55      5.94 o 
   9   5   1       21.08       17.68      4.00 o 
  10   5   1      469.45      467.17     12.63 o 
  -6   6   1       13.70       24.06      6.84 o 
  -5   6   1        1.88        0.00      5.60 o 
  -4   6   1      214.24      209.88     13.48 o 
  -3   6   1      327.79      337.02     18.04 o 
  -2   6   1      426.42      391.77     19.91 o 
  -1   6   1      197.51      185.89      5.40 o 
   0   6   1       37.16       45.01      2.46 o 
   1   6   1      990.63      967.85     20.88 o 
   2   6   1       24.16       21.49      1.36 o 
   3   6   1      388.95      410.63      7.90 o 
   4   6   1     1146.67     1101.46     21.70 o 
   5   6   1       12.22       11.65      1.63 o 
   6   6   1      389.59      337.21      9.89 o 
   7   6   1      142.85      149.68      8.74 o 
   8   6   1      431.31      449.00     16.28 o 
   9   6   1       97.16      103.58      5.55 o 
  10   6   1       26.13       33.27      3.78 o 
  -6   7   1        0.58       -3.53      6.22 o 
  -5   7   1       17.36       16.38      6.43 o 
  -4   7   1      450.30      404.83     22.40 o 
  -3   7   1      311.11      309.02     17.63 o 
  -2   7   1     1240.25     1163.48     52.89 o 
  -1   7   1     1675.58     1721.38     75.91 o 
   0   7   1     2327.20     2372.02     50.14 o 
   1   7   1       84.38       71.06      2.71 o 
   2   7   1        4.61        6.92      1.36 o 
   3   7   1      698.34      668.21     13.50 o 
   4   7   1      414.55      399.52      8.68 o 
   5   7   1      173.80      180.76      5.38 o 
   6   7   1      195.78      191.17      6.69 o 
   7   7   1      664.52      640.33     21.63 o 
   8   7   1       36.42       33.23      4.69 o 
   9   7   1       27.30       27.36      3.97 o 
  10   7   1       84.35       73.05      6.29 o 
  -5   8   1        0.77       -2.28      6.84 o 
  -4   8   1       49.75       48.12      7.88 o 
  -3   8   1      398.41      388.86     21.57 o 
  -2   8   1        0.09        0.83      4.36 o 
  -1   8   1      336.06      313.37     17.21 o 
   0   8   1       44.78       40.23      5.60 o 
   1   8   1     1363.20     1314.47     25.56 o 
   2   8   1       84.11       84.15      2.98 o 
   3   8   1       86.80       71.00      2.50 o 
   4   8   1      474.58      463.20     10.03 o 
   5   8   1        0.62        1.02      1.71 o 
   6   8   1     1318.51     1302.56     28.82 o 
   7   8   1        0.50        0.88      3.13 o 
   8   8   1       25.69       14.98      4.47 o 
   9   8   1      307.83      295.59     10.64 o 
  -3   9   1       54.62       69.48      8.71 o 
  -2   9   1        4.91        8.30      6.01 o 
  -1   9   1       64.91       65.95      7.47 o 
   0   9   1       75.79       90.42      8.50 o 
   1   9   1        1.22        5.84      2.40 o 
   2   9   1       68.99       77.88      2.78 o 
   3   9   1      264.22      255.28      5.77 o 
   4   9   1      274.02      267.99      6.05 o 
   5   9   1       43.51       41.72      2.91 o 
   6   9   1       15.23       17.94      2.95 o 
   7   9   1       20.85       23.72      4.16 o 
   8   9   1      371.56      373.46     22.81 o 
   9   9   1        6.81        5.23      4.75 o 
  -3  10   1        0.96       -3.53      6.22 o 
  -2  10   1       24.56       25.72      6.84 o 
  -1  10   1      704.44      706.80     34.84 o 
   0  10   1        9.49        8.92      5.18 o 
   1  10   1        2.97       -0.79      3.29 o 
   2  10   1       63.04       72.52      8.54 o 
   3  10   1      483.48      465.54      9.50 o 
   4  10   1       18.28       22.96      2.34 o 
   5  10   1       70.76       68.39      3.72 o 
   6  10   1      461.84      477.48     14.13 o 
   7  10   1      200.63      211.91     10.12 o 
   8  10   1       37.92       43.68      4.84 o 
  -1  11   1        1.45        1.24      6.64 o 
   0  11   1       18.71       17.34      3.87 o 
   1  11   1       13.91       16.70      3.66 o 
   2  11   1      252.08      216.56      8.95 o 
   3  11   1      101.87      101.44      5.48 o 
   4  11   1       10.53       12.19      2.39 o 
   5  11   1      193.57      180.93      7.22 o 
   6  11   1      287.38      294.81     10.09 o 
   7  11   1        4.62        7.04      3.82 o 
   8  11   1        2.00        3.07      4.18 o 
   1  12   1        7.44        8.95      3.95 o 
   2  12   1        3.59        3.59      3.47 o 
   3  12   1      204.41      206.97     10.11 o 
   4  12   1        7.25        5.05      2.94 o 
   5  12   1        9.85        9.95      3.07 o 
   6  12   1      118.31      124.15      6.73 o 
  -5 -12   2      110.29      117.70      5.06 o 
  -4 -12   2      108.21      119.86      5.40 o 
  -3 -12   2       13.79        9.26      4.39 o 
  -2 -12   2       32.76       43.97      8.50 o 
  -1 -12   2      340.49      392.88     13.15 o 
  -7 -11   2        7.79        6.32      3.11 o 
  -6 -11   2      175.41      199.20      6.68 o 
  -5 -11   2      107.18       99.52      4.79 o 
  -4 -11   2       77.68       78.98      4.27 o 
  -3 -11   2        7.11        5.36      2.35 o 
  -2 -11   2      346.52      356.76      8.79 o 
  -1 -11   2       61.90       46.68      5.27 o 
   0 -11   2        4.15        7.95      4.67 o 
   1 -11   2       38.69       50.86      6.08 o 
  -8 -10   2      213.70      202.07     11.89 o 
  -7 -10   2       11.63        7.21      2.87 o 
  -6 -10   2       67.72       57.20      6.33 o 
  -5 -10   2      186.51      186.59      7.53 o 
  -4 -10   2      528.18      497.95     11.32 o 
  -3 -10   2        2.68        2.67      1.85 o 
  -2 -10   2       20.28       19.39      1.98 o 
  -1 -10   2       94.19      102.25      5.16 o 
   0 -10   2        8.79        9.15      4.98 o 
   1 -10   2      359.38      353.99     14.73 o 
   2 -10   2        3.15        1.16      4.47 o 
   3 -10   2        0.76        1.66      7.26 o 
  -8  -9   2      107.10       98.66      5.37 o 
  -7  -9   2       33.09       32.35      3.61 o 
  -6  -9   2      341.13      331.11      9.40 o 
  -5  -9   2      377.59      357.45      9.61 o 
  -4  -9   2       22.17       20.65      2.21 o 
  -3  -9   2      218.41      193.97      4.47 o 
  -2  -9   2      304.23      315.50      6.86 o 
  -1  -9   2      641.11      611.17     14.61 o 
   0  -9   2       47.63       39.61      4.16 o 
   1  -9   2       44.12       54.27      9.95 o 
   2  -9   2      122.51      131.91      7.99 o 
   3  -9   2        7.74        3.53      4.25 o 
   4  -9   2        6.35       -0.62      7.05 o 
  -9  -8   2       39.18       35.69      4.11 o 
  -8  -8   2      228.99      236.27      7.10 o 
  -7  -8   2      174.66      173.11      5.74 o 
  -6  -8   2     1475.31     1350.37     46.01 o 
  -5  -8   2        3.18        3.41      2.25 o 
  -4  -8   2      342.26      340.99      8.01 o 
  -3  -8   2     1450.18     1322.77     36.27 o 
  -2  -8   2      757.52      691.39     14.35 o 
  -1  -8   2      288.13      249.32      6.66 o 
   0  -8   2      256.10      248.23      8.21 o 
   1  -8   2      525.12      548.87     15.58 o 
   2  -8   2       43.17       52.07      4.98 o 
   3  -8   2        3.57       -2.67      3.74 o 
   4  -8   2       85.05       93.33      7.04 o 
   5  -8   2      105.03       96.32      7.98 o 
  -9  -7   2      329.18      320.92      9.88 o 
  -8  -7   2       74.38       71.58      3.95 o 
  -7  -7   2        7.06        7.15      2.30 o 
  -6  -7   2      906.61      886.46     20.37 o 
  -5  -7   2      841.96      827.09     21.75 o 
  -4  -7   2      191.28      189.24      4.55 o 
  -3  -7   2      386.99      398.15      7.93 o 
  -2  -7   2       48.31       48.05      2.16 o 
  -1  -7   2       26.19       23.64      1.72 o 
   0  -7   2      827.97      823.71     18.70 o 
   1  -7   2      197.42      188.41      6.62 o 
   2  -7   2      217.25      221.53      7.59 o 
   3  -7   2        3.51        2.68      3.15 o 
   4  -7   2      167.42      182.63     14.21 o 
   5  -7   2       36.24       33.78      5.27 o 
   6  -7   2        3.80        0.22      4.72 o 
  -9  -6   2      226.42      227.83     12.63 o 
  -8  -6   2       17.31       18.16      5.98 o 
  -7  -6   2       62.63       66.04      3.33 o 
  -6  -6   2      282.48      284.40      7.16 o 
  -5  -6   2       57.52       56.90      3.02 o 
  -4  -6   2      604.67      603.23     11.42 o 
  -3  -6   2     1423.09     1370.93     24.54 o 
  -2  -6   2     1318.66     1240.46     31.13 o 
  -1  -6   2      140.75      143.75      3.78 o 
   0  -6   2       38.91       41.98      2.16 o 
   1  -6   2      907.32      879.27     17.62 o 
   2  -6   2      677.89      684.62     21.02 o 
   3  -6   2      101.03      101.01      5.38 o 
   4  -6   2       99.02      105.36      9.13 o 
   5  -6   2      486.60      470.99     25.30 o 
   6  -6   2       26.08       20.32      6.84 o 
  -9  -5   2       62.95       65.93      4.24 o 
  -8  -5   2       13.93       15.39      2.97 o 
  -7  -5   2      987.30      957.06     37.58 o 
  -6  -5   2      688.13      690.31     15.46 o 
  -5  -5   2      367.38      366.41     12.26 o 
  -4  -5   2        1.61        4.05      1.04 o 
  -3  -5   2     1883.21     1897.00     36.62 o 
  -2  -5   2       13.12       20.53      1.41 o 
  -1  -5   2       39.67       36.89      2.24 o 
   0  -5   2     3595.99     3569.92     76.70 o 
   1  -5   2     1124.74     1244.19     30.96 o 
   2  -5   2     1359.65     1400.01     42.79 o 
   3  -5   2      306.69      299.87     11.51 o 
   4  -5   2     1874.86      956.09     41.27 o 
   5  -5   2       10.17        8.50      5.18 o 
   6  -5   2        2.14        0.21      5.81 o 
   7  -5   2      194.82      199.10     14.73 o 
  -9  -4   2      767.43      782.48     18.15 o 
  -8  -4   2       42.99       40.23      2.73 o 
  -7  -4   2      133.35      134.87      4.50 o 
  -6  -4   2      713.60      735.29     13.85 o 
  -5  -4   2      108.01      126.66      5.15 o 
  -4  -4   2      643.42      579.83     12.94 o 
  -3  -4   2        9.18       21.37      1.30 o 
  -2  -4   2     1430.79     1367.83     24.23 o 
  -1  -4   2     1202.22     1283.58     24.95 o 
   0  -4   2     1721.86     1747.19     37.88 o 
   1  -4   2     1037.61     1101.12     21.57 o 
   2  -4   2       37.24       32.31      1.74 o 
   3  -4   2     1431.97     1396.50     42.65 o 
   4  -4   2        0.71        1.53      1.92 o 
   5  -4   2        7.25        6.26      2.53 o 
   6  -4   2       43.29       49.57      7.05 o 
   7  -4   2      257.68      249.91     16.38 o 
   8  -4   2       77.78       62.49      6.22 o 
  -9  -3   2       23.65       24.36      2.84 o 
  -8  -3   2      175.62      180.78      5.73 o 
  -7  -3   2      543.59      507.00     14.20 o 
  -6  -3   2     1509.83     1481.74     28.77 o 
  -5  -3   2       94.39       91.60      2.45 o 
  -4  -3   2       26.70       27.59      1.10 o 
  -3  -3   2     6895.60     6892.31    146.55 o 
  -2  -3   2      768.38      850.19     16.65 o 
  -1  -3   2      496.45      548.30     19.59 o 
   0  -3   2     1012.74      992.28     25.80 o 
   1  -3   2     4819.73     4823.16     92.50 o 
   2  -3   2      184.83      179.77      6.76 o 
   3  -3   2      345.07      343.40     11.49 o 
   4  -3   2      261.21      251.76      9.12 o 
   5  -3   2        0.33        3.28      2.19 o 
   6  -3   2      125.01      127.41      8.18 o 
   7  -3   2       22.43       24.07      5.50 o 
   8  -3   2       78.22       83.84      6.35 o 
  -9  -2   2      250.52      280.34     18.71 o 
  -8  -2   2      274.10      263.46      5.97 o 
  -7  -2   2      163.44      149.86      3.92 o 
  -6  -2   2      220.55      215.91      6.03 o 
  -5  -2   2        5.88        8.76      0.78 o 
  -4  -2   2     3526.00     3340.64     69.69 o 
  -3  -2   2      464.91      474.52      6.58 o 
  -2  -2   2      812.37      850.03     20.98 o 
  -1  -2   2      971.62     1063.83     30.82 o 
   0  -2   2     3522.25     3614.23     77.06 o 
   1  -2   2     1228.53     1294.54     28.18 o 
   2  -2   2      113.46      116.71      8.23 o 
   3  -2   2     1028.51     1019.89     25.29 o 
   4  -2   2     2314.20     2480.45     52.86 o 
   5  -2   2       10.77        8.57      2.29 o 
   6  -2   2      220.83      223.60     14.62 o 
   7  -2   2      847.17      859.40     42.18 o 
   8  -2   2        5.86        5.54      3.57 o 
   9  -2   2      140.58      140.82      8.21 o 
  -9  -1   2       50.53       43.55      5.60 o 
  -8  -1   2        4.76        2.18      3.25 o 
  -7  -1   2      217.01      226.02      6.40 o 
  -6  -1   2      616.50      680.31     14.00 o 
  -5  -1   2       40.99       27.90      1.22 o 
  -4  -1   2      199.25      244.67      3.75 o 
  -3  -1   2     3480.37     3540.86     47.08 o 
  -2  -1   2       16.91       19.01      0.72 o 
  -1  -1   2     6080.27     5603.95    137.92 o 
   0  -1   2      780.61      874.20     22.57 o 
   1  -1   2     6173.69     5398.56     93.90 o 
   2  -1   2       17.19       23.75      1.38 o 
   3  -1   2      739.85      687.75     14.81 o 
   4  -1   2      962.10     1033.13     22.12 o 
   5  -1   2        8.12        8.85      1.41 o 
   6  -1   2      727.60      664.57     14.83 o 
   7  -1   2      373.61      367.65      9.12 o 
   8  -1   2       38.25       42.75      3.52 o 
   9  -1   2      148.88      144.06      8.00 o 
  -9   0   2        9.28        9.95      4.98 o 
  -8   0   2       21.88       18.25      4.77 o 
  -7   0   2      936.94      892.94     31.82 o 
  -6   0   2        4.21        4.97      1.44 o 
  -5   0   2      174.65      183.36      3.77 o 
  -4   0   2     1785.63     1848.97     27.89 o 
  -3   0   2     1381.11     1427.04     20.30 o 
  -2   0   2     1604.91     1690.21     25.41 o 
  -1   0   2       99.89       98.18      1.69 o 
   0   0   2      611.98      600.25      9.75 o 
   1   0   2      146.79      150.71      2.49 o 
   2   0   2    18546.54    14810.34    281.20 o 
   3   0   2      789.29      821.73     15.83 o 
   4   0   2     2027.73     2041.29     47.24 o 
   5   0   2     1144.24     1165.11     19.04 o 
   6   0   2        1.57        1.20      0.91 o 
   7   0   2      668.00      712.30     19.94 o 
   8   0   2       18.56       14.30      2.26 o 
   9   0   2       42.44       38.73      3.10 o 
  -9   1   2       79.62       76.11      7.88 o 
  -8   1   2      331.30      316.69     16.38 o 
  -7   1   2      196.45      203.02      8.64 o 
  -6   1   2       35.02       42.20      2.41 o 
  -5   1   2      742.28      722.62     13.21 o 
  -4   1   2     1744.73     1759.00     30.77 o 
  -3   1   2     1133.92     1148.40     20.14 o 
  -2   1   2     1058.45     1180.39     17.83 o 
  -1   1   2     7284.70     6525.84    104.89 o 
   0   1   2     1256.92     1295.72     20.97 o 
   1   1   2     1568.95     1566.77     25.16 o 
   2   1   2    28902.76    19537.21    466.95 o 
   3   1   2     2197.95     2159.69     34.49 o 
   4   1   2      442.71      421.66      7.15 o 
   5   1   2       75.55       63.94      1.83 o 
   6   1   2     1138.00     1085.17     20.64 o 
   7   1   2      703.88      699.89     14.04 o 
   8   1   2      136.89      135.64      7.27 o 
   9   1   2        6.11        3.71      2.35 o 
  10   1   2       41.01       46.62      9.23 o 
  -8   2   2       31.74       38.99      6.43 o 
  -7   2   2      535.33      547.42     18.60 o 
  -6   2   2      149.05      158.37      7.17 o 
  -5   2   2      335.34      324.09      7.91 o 
  -4   2   2      656.42      683.93     12.37 o 
  -3   2   2       82.40       68.57      1.90 o 
  -2   2   2      198.92      166.85      3.28 o 
  -1   2   2      488.25      559.54     11.33 o 
   0   2   2     1490.55     1406.37     41.66 o 
   1   2   2      827.92      883.25     26.46 o 
   2   2   2      623.66      570.80     12.47 o 
   3   2   2      685.61      792.26     12.05 o 
   4   2   2      406.03      410.66      6.15 o 
   5   2   2     1033.60     1092.44     17.79 o 
   6   2   2     1244.04     1238.08     21.78 o 
   7   2   2       10.88        6.61      1.50 o 
   8   2   2       28.30       29.86      2.77 o 
   9   2   2      622.20      638.83     25.40 o 
  10   2   2      112.00      106.83      7.03 o 
  -8   3   2      225.69      223.04     19.60 o 
  -7   3   2       16.53       14.18      3.78 o 
  -6   3   2      255.60      247.09      9.94 o 
  -5   3   2      665.20      672.58     21.75 o 
  -4   3   2     2427.34     2559.82     64.52 o 
  -3   3   2       98.30      122.94      2.73 o 
  -2   3   2     1563.62     1780.75     34.12 o 
  -1   3   2      393.95      362.58      9.57 o 
   0   3   2      436.47      586.17     12.77 o 
   1   3   2      464.04      510.87     11.24 o 
   2   3   2      632.24      714.02     17.88 o 
   3   3   2     4344.76     4099.74     89.72 o 
   4   3   2       84.78       91.42      2.74 o 
   5   3   2     1215.69     1148.48     18.47 o 
   6   3   2      360.42      380.98      6.61 o 
   7   3   2      522.14      523.38      9.78 o 
   8   3   2      260.04      243.28      5.88 o 
   9   3   2       52.36       54.93      2.40 o 
  10   3   2       92.92       89.16     11.82 o 
  -7   4   2        7.50        6.94      6.01 o 
  -6   4   2        5.14        5.34      3.22 o 
  -5   4   2      144.20      160.60     10.58 o 
  -4   4   2        7.29       10.58      2.54 o 
  -3   4   2      225.34      221.06      6.56 o 
  -2   4   2      632.04      655.57     28.23 o 
  -1   4   2     3392.92     3637.87     89.82 o 
   0   4   2       10.01       14.11      1.03 o 
   1   4   2        8.10        5.07      0.79 o 
   2   4   2     4375.99     4272.00     90.12 o 
   3   4   2       12.44       10.74      1.20 o 
   4   4   2      833.38      793.78     15.67 o 
   5   4   2      379.07      380.68      7.23 o 
   6   4   2     3076.93     2966.52     62.47 o 
   7   4   2      276.75      267.93      7.06 o 
   8   4   2       50.24       44.96      2.84 o 
   9   4   2      502.83      521.87     14.72 o 
  10   4   2       29.96       26.31      3.45 o 
  -7   5   2       55.36       55.24      5.49 o 
  -6   5   2      215.60      199.58     10.37 o 
  -5   5   2       40.86       35.88      6.64 o 
  -4   5   2      266.18      307.15     17.21 o 
  -3   5   2        3.29        4.89      2.07 o 
  -2   5   2      110.27      138.03      5.87 o 
  -1   5   2       23.16       21.63      1.25 o 
   0   5   2      474.20      472.73     10.40 o 
   1   5   2     2028.94     2013.26     42.53 o 
   2   5   2      732.80      702.44     13.81 o 
   3   5   2     3100.20     3123.35     76.26 o 
   4   5   2       71.45       77.25      2.65 o 
   5   5   2     1085.27     1057.73     20.85 o 
   6   5   2        3.51        3.57      1.75 o 
   7   5   2      135.78      136.08      5.50 o 
   8   5   2      516.66      479.00     13.77 o 
   9   5   2      340.14      355.33     14.41 o 
  10   5   2        3.13       -0.67      2.92 o 
  -6   6   2        2.81       -1.45      5.81 o 
  -5   6   2      509.37      497.95     26.34 o 
  -4   6   2      327.77      319.80     18.04 o 
  -3   6   2       56.82       51.43      6.22 o 
  -2   6   2       75.44       69.27      6.43 o 
  -1   6   2     2010.77     1973.03     60.04 o 
   0   6   2      674.43      711.87     15.51 o 
   1   6   2       26.58       26.28      1.40 o 
   2   6   2     3059.39     3148.64     59.54 o 
   3   6   2        6.43       12.23      1.27 o 
   4   6   2     1512.62     1466.19     40.83 o 
   5   6   2       30.94       28.60      1.54 o 
   6   6   2      868.10      874.91     22.75 o 
   7   6   2       49.44       52.27      5.23 o 
   8   6   2       97.79      107.91      6.76 o 
   9   6   2       27.27       31.31      4.60 o 
  10   6   2        3.02        2.75      3.45 o 
  -5   7   2       48.65       45.63      8.30 o 
  -4   7   2       20.13       16.59      5.81 o 
  -3   7   2       89.28      109.30      9.54 o 
  -2   7   2      307.91      331.42     18.04 o 
  -1   7   2       54.81       43.55      5.39 o 
   0   7   2       15.61       19.39      2.66 o 
   1   7   2     1033.70      990.94     19.37 o 
   2   7   2      595.80      538.85     11.06 o 
   3   7   2       98.97      113.49      3.88 o 
   4   7   2       79.67       87.09      5.19 o 
   5   7   2     1090.77     1064.26     27.29 o 
   6   7   2      209.83      217.78     10.02 o 
   7   7   2      182.78      182.06      6.76 o 
   8   7   2      335.68      341.69     13.42 o 
   9   7   2      593.19      604.01     21.26 o 
  10   7   2        6.20        5.12      3.92 o 
  -5   8   2        9.32        6.84      6.64 o 
  -4   8   2       97.13      109.50     10.58 o 
  -3   8   2       22.27       23.23      6.22 o 
  -2   8   2       95.17       97.48      8.92 o 
  -1   8   2      146.02      140.61     10.16 o 
   0   8   2        3.76        1.87      4.15 o 
   1   8   2       22.88       27.51      1.96 o 
   2   8   2      197.35      195.31      4.91 o 
   3   8   2      353.79      359.51      7.98 o 
   4   8   2      425.19      410.64      9.05 o 
   5   8   2      284.38      279.87      8.74 o 
   6   8   2       11.41       10.21      2.55 o 
   7   8   2      302.41      295.54      9.60 o 
   8   8   2      300.04      296.08     12.17 o 
   9   8   2        0.43        3.49      4.13 o 
  10   8   2      173.46      158.85      9.53 o 
  -4   9   2       12.25        4.77      7.47 o 
  -3   9   2       78.22       79.02      9.75 o 
  -2   9   2      505.11      483.02     25.51 o 
  -1   9   2       11.25       18.67      5.60 o 
   0   9   2      187.11      178.98     12.03 o 
   1   9   2       86.83       85.17      4.46 o 
   2   9   2      164.00      169.96      4.70 o 
   3   9   2        2.70        1.77      1.51 o 
   4   9   2       58.82       61.51      2.55 o 
   5   9   2      780.48      765.50     20.51 o 
   6   9   2       33.42       35.82      3.43 o 
   7   9   2      933.89      909.79     29.91 o 
   8   9   2       24.09       27.27      4.62 o 
   9   9   2       58.99       64.51      6.15 o 
  -2  10   2      185.26      186.45     14.10 o 
  -1  10   2        2.54        3.73      5.18 o 
   0  10   2       82.23       66.08      9.64 o 
   1  10   2      789.84      764.48     26.10 o 
   2  10   2       86.39       87.74      4.75 o 
   3  10   2        1.85        0.71      1.68 o 
   4  10   2      424.58      413.48      9.45 o 
   5  10   2       66.94       77.33      4.58 o 
   6  10   2        4.03        6.91      3.03 o 
   7  10   2      437.92      419.69     15.91 o 
   8  10   2      162.30      179.34      9.73 o 
   9  10   2       12.35       18.48      5.32 o 
  -1  11   2       84.12       94.23      7.62 o 
   0  11   2       78.15       83.83      8.71 o 
   1  11   2       10.35       12.21      4.37 o 
   2  11   2        4.60        4.45      3.08 o 
   3  11   2      102.55      107.66      4.82 o 
   4  11   2      175.00      180.95      6.18 o 
   5  11   2        1.03       -0.88      2.95 o 
   6  11   2       11.49        9.55      4.37 o 
   7  11   2       73.13       65.64      6.20 o 
   8  11   2       90.24       97.97     17.84 o 
   1  12   2       30.89       32.05      5.16 o 
   2  12   2       92.43      103.95      8.27 o 
   3  12   2        9.91       18.22      5.50 o 
   4  12   2      128.98      123.29      6.26 o 
   5  12   2       68.18       71.45      6.28 o 
   6  12   2       55.39       59.24      6.14 o 
  -4 -12   3        9.20        3.61      4.57 o 
  -3 -12   3      255.85      273.37     10.04 o 
  -2 -12   3       59.89       51.85      8.92 o 
  -6 -11   3        1.75        0.80      2.84 o 
  -5 -11   3        2.28        4.71      2.75 o 
  -4 -11   3       29.27       32.02      3.12 o 
  -3 -11   3       78.02       77.73      3.81 o 
  -2 -11   3       10.86        7.35      4.07 o 
  -1 -11   3       53.36       57.15      5.78 o 
   0 -11   3      302.86      335.95     14.48 o 
   1 -11   3       18.60        4.36      6.84 o 
  -7 -10   3       53.51       63.04      3.97 o 
  -6 -10   3      274.72      280.41      7.86 o 
  -5 -10   3       96.99      104.25      8.64 o 
  -4 -10   3      146.39      149.21      4.72 o 
  -3 -10   3      243.92      255.57      6.31 o 
  -2 -10   3       11.94       11.79      2.04 o 
  -1 -10   3      128.09      136.90      6.19 o 
   0 -10   3       77.91       72.22      6.01 o 
   1 -10   3        3.16        3.84      4.39 o 
   2 -10   3       83.94       94.18      7.47 o 
  -8  -9   3       18.73       17.99      3.15 o 
  -7  -9   3      510.92      502.06     13.48 o 
  -6  -9   3       40.47       35.87      3.08 o 
  -5  -9   3       11.69        6.18      2.35 o 
  -4  -9   3      267.16      274.24      9.93 o 
  -3  -9   3       76.93       98.78      3.85 o 
  -2  -9   3      202.07      203.99      6.63 o 
  -1  -9   3        0.47        1.29      1.77 o 
   0  -9   3      623.56      652.56     19.09 o 
   1  -9   3       39.18       42.10      5.06 o 
   2  -9   3        2.19       -0.08      4.56 o 
   3  -9   3        0.24       -2.10      4.16 o 
   4  -9   3       83.65       92.50     10.99 o 
  -8  -8   3      315.66      306.33      9.33 o 
  -7  -8   3       33.51       33.28      3.15 o 
  -6  -8   3      274.94      283.66      8.67 o 
  -5  -8   3      237.85      243.64      6.58 o 
  -4  -8   3      221.70      206.67      5.16 o 
  -3  -8   3      392.63      381.81      8.63 o 
  -2  -8   3        5.44        8.45      1.54 o 
  -1  -8   3      298.15      329.21     10.09 o 
   0  -8   3      497.36      493.16     14.20 o 
   1  -8   3       32.47       32.43      3.35 o 
   2  -8   3      113.51      109.56      6.96 o 
   3  -8   3      365.74      376.82     15.38 o 
   4  -8   3       47.41       41.63      6.43 o 
   5  -8   3       45.24       56.41      9.75 o 
  -9  -7   3       68.40       78.72      4.96 o 
  -8  -7   3       62.18       64.60      3.85 o 
  -7  -7   3      332.61      323.26     11.31 o 
  -6  -7   3       45.15       37.74      2.82 o 
  -5  -7   3      498.96      473.40     14.36 o 
  -4  -7   3        1.18        0.62      1.44 o 
  -3  -7   3     2609.61     2611.41     50.48 o 
  -2  -7   3      689.88      718.48     14.66 o 
  -1  -7   3     1108.77     1123.33     27.71 o 
   0  -7   3      189.90      179.13      5.41 o 
   1  -7   3        7.02        8.16      2.29 o 
   2  -7   3      125.46      132.35      6.69 o 
   3  -7   3      252.24      256.74     11.29 o 
   4  -7   3      102.83      101.37      6.96 o 
   5  -7   3      211.85      220.35     10.92 o 
   6  -7   3      177.63      188.87     10.78 o 
  -9  -6   3       10.60        5.64      3.48 o 
  -8  -6   3      820.45      764.53     30.70 o 
  -7  -6   3       47.36       55.49      3.25 o 
  -6  -6   3      826.21      819.48     17.05 o 
  -5  -6   3        5.79        4.13      1.68 o 
  -4  -6   3     1485.42     1522.57     35.23 o 
  -3  -6   3       13.86       15.36      1.19 o 
  -2  -6   3      465.95      488.87      9.41 o 
  -1  -6   3     1457.11     1435.90     31.62 o 
   0  -6   3      515.65      517.28     12.20 o 
   1  -6   3      322.12      351.00      8.77 o 
   2  -6   3       30.07       25.63      2.68 o 
   3  -6   3        5.60       10.56      2.38 o 
   4  -6   3       33.43       35.27      7.36 o 
   5  -6   3      294.99      270.94     12.02 o 
   6  -6   3      221.44      233.19     11.61 o 
  -9  -5   3      118.57      129.44      5.82 o 
  -8  -5   3      149.83      154.19      5.36 o 
  -7  -5   3       39.28       45.60      3.01 o 
  -6  -5   3       87.35       94.19      4.08 o 
  -5  -5   3     3367.51     3485.34     74.27 o 
  -4  -5   3      200.13      207.56      5.09 o 
  -3  -5   3     1511.38     1447.15     34.28 o 
  -2  -5   3      309.62      287.91      7.11 o 
  -1  -5   3     1650.32     1676.39     29.81 o 
   0  -5   3       88.39      102.29      3.81 o 
   1  -5   3      379.15      407.74      8.64 o 
   2  -5   3      991.37      927.20     27.29 o 
   3  -5   3      170.40      167.61      6.04 o 
   4  -5   3       22.92       22.40      2.65 o 
   5  -5   3       99.42      106.60      9.33 o 
   6  -5   3      137.34      139.95      8.42 o 
   7  -5   3      109.69      105.98     10.99 o 
  -9  -4   3       38.87       40.34      3.32 o 
  -8  -4   3      341.95      371.63     17.60 o 
  -7  -4   3      227.79      227.37      9.77 o 
  -6  -4   3      666.50      654.90     13.81 o 
  -5  -4   3        4.76        6.65      1.26 o 
  -4  -4   3     1281.78     1294.85     44.96 o 
  -3  -4   3       28.47       37.20      1.72 o 
  -2  -4   3     2309.17     2410.99     46.62 o 
  -1  -4   3      441.02      490.30     13.69 o 
   0  -4   3     1315.02     1386.80     27.17 o 
   1  -4   3       29.37       58.33      2.39 o 
   2  -4   3     1321.51     1363.40     29.80 o 
   3  -4   3      274.00      293.84     10.47 o 
   4  -4   3       16.06       17.89      2.58 o 
   5  -4   3     1711.01     1642.98     42.24 o 
   6  -4   3       38.46       30.43      4.46 o 
   7  -4   3       21.00       28.29      4.61 o 
   8  -4   3       84.00       90.42     10.99 o 
  -9  -3   3       71.51       68.23      4.19 o 
  -8  -3   3      269.53      286.14     15.24 o 
  -7  -3   3      236.41      213.03      5.26 o 
  -6  -3   3       16.63       15.02      1.51 o 
  -5  -3   3     1807.05     1784.34     30.56 o 
  -4  -3   3     1824.70     1820.03     54.14 o 
  -3  -3   3       68.32       58.90      2.47 o 
  -2  -3   3       18.53       18.37      0.88 o 
  -1  -3   3     1873.59     1963.10     76.93 o 
   0  -3   3      766.77      840.44     16.65 o 
   1  -3   3     2372.62     2556.93     64.84 o 
   2  -3   3     2288.70     2312.28     49.93 o 
   3  -3   3     1057.15     1010.54     25.47 o 
   4  -3   3      695.92      646.07     17.38 o 
   5  -3   3        8.24        6.99      2.19 o 
   6  -3   3      158.66      167.76      7.72 o 
   7  -3   3       51.04       50.38      3.93 o 
   8  -3   3       92.20       84.21      6.47 o 
  -9  -2   3      328.54      345.63     12.80 o 
  -8  -2   3        1.71        2.49      1.89 o 
  -7  -2   3       33.39       41.27      3.54 o 
  -6  -2   3      133.86      134.31      2.88 o 
  -5  -2   3     1291.69     1282.44     16.72 o 
  -4  -2   3      963.67      905.44     15.08 o 
  -3  -2   3     1840.38     2225.25     33.02 o 
  -2  -2   3     4979.91     4733.83    138.10 o 
  -1  -2   3      278.95      268.68      6.57 o 
   0  -2   3      328.48      375.71      9.99 o 
   1  -2   3     2077.66     2056.85     39.73 o 
   2  -2   3     2518.22     2487.57     70.79 o 
   3  -2   3      477.77      472.90      9.53 o 
   4  -2   3       63.79       83.74      3.43 o 
   5  -2   3     1545.78     1584.72     34.47 o 
   6  -2   3      465.92      424.77     14.78 o 
   7  -2   3        7.05        7.59      2.29 o 
   8  -2   3        2.12        4.01      3.63 o 
   9  -2   3       12.57       15.49      4.58 o 
  -9  -1   3       41.12       46.87      5.60 o 
  -8  -1   3      414.11      425.13     15.03 o 
  -7  -1   3      178.47      155.46      6.53 o 
  -6  -1   3     1929.48     1798.54     40.52 o 
  -5  -1   3      783.94      801.95     11.83 o 
  -4  -1   3      815.21      810.54     11.25 o 
  -3  -1   3     3374.50     3579.93     58.66 o 
  -2  -1   3       75.50       94.48      2.56 o 
  -1  -1   3     2504.15     2485.69     37.26 o 
   0  -1   3     2604.73     2690.14     43.34 o 
   1  -1   3     6090.89     5369.83    105.63 o 
   2  -1   3      111.32      105.10      2.07 o 
   3  -1   3     1048.73     1162.19     49.38 o 
   4  -1   3      384.64      391.42      8.94 o 
   5  -1   3      167.37      153.61      4.46 o 
   6  -1   3      116.02      127.48      5.53 o 
   7  -1   3      525.60      532.13     15.11 o 
   8  -1   3      376.04      382.07      9.74 o 
   9  -1   3       50.12       52.04      5.22 o 
  -9   0   3      283.65      288.69     15.55 o 
  -8   0   3       12.51        9.54      4.36 o 
  -7   0   3        8.58       10.38      3.14 o 
  -6   0   3      590.02      556.27     11.50 o 
  -5   0   3     2109.07     2119.81     40.44 o 
  -4   0   3      183.13      184.62      3.40 o 
  -3   0   3       28.88       45.91      1.41 o 
  -2   0   3     3355.91     3500.42     56.19 o 
  -1   0   3      562.83      602.22      9.26 o 
   0   0   3      949.35     1094.46     21.48 o 
   1   0   3       33.06       30.20      0.78 o 
   2   0   3     3222.24     3181.04     48.00 o 
   3   0   3      183.66      202.18      4.00 o 
   4   0   3      936.79      920.63     23.40 o 
   5   0   3      168.63      167.12      6.26 o 
   6   0   3        6.52       14.31      1.23 o 
   7   0   3      318.60      314.87      8.09 o 
   8   0   3       24.92       21.45      2.99 o 
   9   0   3       79.71       73.93      3.85 o 
  -8   1   3      119.27      119.67      9.33 o 
  -7   1   3        0.29       -2.70      3.73 o 
  -6   1   3      429.48      445.92     12.39 o 
  -5   1   3      359.64      362.66      7.13 o 
  -4   1   3       67.55       63.73      2.03 o 
  -3   1   3     1819.90     1858.26     28.06 o 
  -2   1   3      303.79      264.78      4.65 o 
  -1   1   3      508.27      551.50      8.52 o 
   0   1   3        2.81        2.81      0.33 o 
   1   1   3     8693.11     7304.77    127.50 o 
   2   1   3    10620.37     8985.49    145.38 o 
   3   1   3       39.52       30.42      1.34 o 
   4   1   3      779.89      788.66     14.19 o 
   5   1   3     1204.82     1170.21     18.02 o 
   6   1   3        7.26        7.07      0.96 o 
   7   1   3       57.15       63.11      2.59 o 
   8   1   3      355.45      341.75      9.12 o 
   9   1   3       39.94       39.74      3.09 o 
  10   1   3       39.42       42.48      3.52 o 
  -8   2   3       13.30       11.82      5.60 o 
  -7   2   3       85.69       86.34      5.55 o 
  -6   2   3        3.31        3.12      2.23 o 
  -5   2   3      276.17      289.01      8.61 o 
  -4   2   3      295.95      317.37      6.21 o 
  -3   2   3      676.79      667.46     12.03 o 
  -2   2   3      767.59      798.10     13.00 o 
  -1   2   3     1060.15     1154.99     20.17 o 
   0   2   3     8952.15     7800.15    125.80 o 
   1   2   3     1398.73     1387.30     26.79 o 
   2   2   3    22741.34    16315.80    361.61 o 
   3   2   3       76.51       75.86      1.42 o 
   4   2   3     1030.82     1005.53     16.36 o 
   5   2   3       22.72       20.54      1.11 o 
   6   2   3      107.26      112.89      2.46 o 
   7   2   3     1407.72     1371.73     26.35 o 
   8   2   3       71.96       73.03      2.93 o 
   9   2   3       61.48       54.42      4.16 o 
  10   2   3        9.20        7.25      2.66 o 
  -8   3   3        9.34        7.05      5.81 o 
  -7   3   3       12.19       17.78      4.10 o 
  -6   3   3      134.48      152.09      7.31 o 
  -5   3   3      174.07      163.60      5.77 o 
  -4   3   3       41.91       39.82      2.54 o 
  -3   3   3     1279.54     1311.22     25.46 o 
  -2   3   3     2038.47     1982.23     37.95 o 
  -1   3   3     1106.61     1247.25     24.00 o 
   0   3   3      603.28      654.45     13.00 o 
   1   3   3     2114.61     2066.63     36.15 o 
   2   3   3       27.77       40.92      1.95 o 
   3   3   3      654.15      590.15     13.11 o 
   4   3   3       42.16       44.41      1.64 o 
   5   3   3     1143.01     1108.08     18.00 o 
   6   3   3      607.67      601.47     14.96 o 
   7   3   3     1326.52     1315.99     23.20 o 
   8   3   3       39.66       43.00      2.30 o 
   9   3   3       18.68       19.82      2.44 o 
  10   3   3      243.00      246.24     10.53 o 
  -7   4   3       86.49       87.57      7.47 o 
  -6   4   3      105.62       96.63      5.91 o 
  -5   4   3      440.93      399.27     15.24 o 
  -4   4   3      527.90      515.46     13.99 o 
  -3   4   3     1188.18     1187.37     29.90 o 
  -2   4   3        7.33        8.16      1.03 o 
  -1   4   3       32.84       28.29      1.42 o 
   0   4   3     5660.54     5801.43    122.67 o 
   1   4   3     1779.08     1794.14     38.28 o 
   2   4   3      186.02      207.47      5.15 o 
   3   4   3      320.72      373.11      7.62 o 
   4   4   3     1010.20      992.90     21.77 o 
   5   4   3        2.81        1.98      1.07 o 
   6   4   3       18.23       17.88      1.69 o 
   7   4   3      289.84      268.08      7.13 o 
   8   4   3      427.59      453.64     11.08 o 
   9   4   3        4.39        6.67      2.39 o 
  10   4   3       28.55       27.88      5.18 o 
  -7   5   3        1.69        2.42      4.10 o 
  -6   5   3       96.96      107.14     10.06 o 
  -5   5   3       44.31       40.93      4.16 o 
  -4   5   3      504.53      499.20     25.09 o 
  -3   5   3       91.46       92.71      6.64 o 
  -2   5   3      658.42      666.12     17.42 o 
  -1   5   3      231.74      249.31      7.21 o 
   0   5   3      385.33      326.13      7.64 o 
   1   5   3      234.85      234.13      5.84 o 
   2   5   3      179.03      182.97      4.81 o 
   3   5   3     3606.13     3561.83     86.91 o 
   4   5   3      158.57      154.83      3.63 o 
   5   5   3      103.50       96.58      2.78 o 
   6   5   3      784.37      746.69     19.63 o 
   7   5   3     1775.81     1765.23     44.38 o 
   8   5   3       24.82       23.23      3.03 o 
   9   5   3        5.15        0.42      2.83 o 
  10   5   3      157.62      161.62      6.93 o 
  -6   6   3       19.67       28.62      7.67 o 
  -5   6   3       10.54        4.15      5.39 o 
  -4   6   3      317.52      267.12     15.76 o 
  -3   6   3      747.24      758.03     35.88 o 
  -2   6   3       98.75      100.78      5.17 o 
  -1   6   3      151.31      162.27      6.52 o 
   0   6   3       75.30       91.53      6.86 o 
   1   6   3      547.16      531.37     12.16 o 
   2   6   3        7.36        8.95      1.40 o 
   3   6   3       24.22       32.38      2.22 o 
   4   6   3      471.43      433.94     11.89 o 
   5   6   3      126.37      132.86      3.96 o 
   6   6   3     1608.76     1588.64     39.99 o 
   7   6   3        0.78       -0.19      2.16 o 
   8   6   3      126.80      118.89      9.47 o 
   9   6   3      122.70      109.22      6.87 o 
  10   6   3       63.02       70.31      6.30 o 
  -5   7   3       23.28       16.80      6.64 o 
  -4   7   3      241.66      261.11     16.18 o 
  -3   7   3      118.81      146.01     10.99 o 
  -2   7   3        4.14        4.15      4.56 o 
  -1   7   3        7.24        1.24      4.15 o 
   0   7   3     2147.04     2058.77     51.64 o 
   1   7   3      306.36      321.67      8.00 o 
   2   7   3      309.82      309.80      7.76 o 
   3   7   3     2100.02     2142.60     46.13 o 
   4   7   3      662.20      670.69     17.72 o 
   5   7   3       74.82       73.28      3.75 o 
   6   7   3       21.72       23.45      2.69 o 
   7   7   3      188.93      190.03      6.90 o 
   8   7   3        0.76        1.22      2.63 o 
   9   7   3       30.86       36.53      5.20 o 
  10   7   3       87.85       89.01      6.82 o 
  -4   8   3       66.38       60.77      8.50 o 
  -3   8   3      135.16      126.93     10.99 o 
  -2   8   3       16.91       19.08      5.81 o 
  -1   8   3     1013.10      973.10     45.21 o 
   0   8   3      309.38      296.54     13.90 o 
   1   8   3       21.98       25.64      2.59 o 
   2   8   3     1024.51     1032.29     22.95 o 
   3   8   3      963.49      963.99     21.63 o 
   4   8   3      122.92      117.89      4.15 o 
   5   8   3       18.61       14.70      2.44 o 
   6   8   3     1617.67     1579.98     40.02 o 
   7   8   3      122.02      115.61      5.50 o 
   8   8   3       74.14       78.97      6.15 o 
   9   8   3       36.34       31.04      5.08 o 
  10   8   3        2.76        0.38      4.58 o 
  -3   9   3      157.16      164.88     13.27 o 
  -2   9   3       14.50       21.15      6.84 o 
  -1   9   3       65.37       71.14      7.88 o 
   0   9   3       93.85       91.27      7.36 o 
   1   9   3       67.94       71.06      3.99 o 
   2   9   3        6.93        7.41      2.47 o 
   3   9   3      430.81      421.51     10.53 o 
   4   9   3      294.09      283.70      8.92 o 
   5   9   3      116.07      112.70      5.17 o 
   6   9   3      301.85      308.57      9.90 o 
   7   9   3       28.82       34.77      3.66 o 
   8   9   3      169.79      156.65     13.58 o 
   9   9   3      128.13      138.77      8.65 o 
  -2  10   3      162.94      151.40     12.65 o 
  -1  10   3       81.05       71.34      6.31 o 
   0  10   3       23.13       21.31      4.46 o 
   1  10   3        2.91        4.79      4.77 o 
   2  10   3      371.30      371.79     11.47 o 
   3  10   3      541.66      509.27     14.72 o 
   4  10   3        3.50        2.13      2.23 o 
   5  10   3        6.17        8.26      2.77 o 
   6  10   3      116.24      119.45      5.90 o 
   7  10   3       91.11      104.38      5.88 o 
   8  10   3        5.20        7.67      4.43 o 
   9  10   3        5.68       10.31      4.93 o 
  -1  11   3       32.37       32.35      5.78 o 
   0  11   3        6.71        9.03      6.33 o 
   1  11   3       96.84      107.11      8.50 o 
   2  11   3      213.95      216.08     10.41 o 
   3  11   3      103.99       99.79      4.63 o 
   4  11   3       55.22       57.64      6.65 o 
   5  11   3      649.91      619.12     29.42 o 
   6  11   3      150.06      147.11      6.80 o 
   7  11   3      188.92      175.98      9.50 o 
   8  11   3       23.25       18.35      5.13 o 
   1  12   3        0.76       -2.01      4.63 o 
   2  12   3       26.85       19.50      4.99 o 
   3  12   3      143.17      157.00      9.09 o 
   4  12   3        0.66       -2.03      3.27 o 
   5  12   3       43.69       55.72      8.71 o 
   6  12   3       71.93       70.93      5.18 o 
  -5 -11   4      114.49      115.78      4.97 o 
  -4 -11   4        6.41        4.38      2.84 o 
  -3 -11   4        0.42       -2.56      2.82 o 
  -2 -11   4      270.06      293.83     12.74 o 
  -1 -11   4      121.86      127.87     13.38 o 
   0 -11   4        3.42        0.78      4.60 o 
  -7 -10   4        3.05        0.44      2.95 o 
  -6 -10   4      152.01      132.23      9.13 o 
  -5 -10   4       27.67       23.82      2.98 o 
  -4 -10   4       80.56       80.53      3.60 o 
  -3 -10   4      123.31      116.71      5.12 o 
  -2 -10   4      180.19      179.40      8.99 o 
  -1 -10   4       21.36       32.61      3.61 o 
   0 -10   4       57.00       66.73      5.49 o 
   1 -10   4      224.24      223.76     11.04 o 
   2 -10   4        6.41        6.53      4.67 o 
  -7  -9   4      212.41      225.99      9.79 o 
  -6  -9   4       14.47       20.15      2.90 o 
  -5  -9   4      442.18      461.83     17.46 o 
  -4  -9   4        1.98        0.99      1.90 o 
  -3  -9   4        2.39        3.44      2.04 o 
  -2  -9   4      604.38      590.86     14.33 o 
  -1  -9   4      187.12      176.18      5.87 o 
   0  -9   4       37.72       40.60      4.58 o 
   1  -9   4        3.93        2.71      3.13 o 
   2  -9   4      168.41      183.30      9.83 o 
   3  -9   4       16.51       19.44      7.57 o 
  -8  -8   4      138.92      141.39     10.09 o 
  -7  -8   4        1.13        3.29      2.56 o 
  -6  -8   4      771.27      744.26     16.10 o 
  -5  -8   4       52.73       47.47      3.15 o 
  -4  -8   4      212.09      196.71      9.94 o 
  -3  -8   4      505.97      495.45     11.66 o 
  -2  -8   4      456.52      447.77     12.38 o 
  -1  -8   4      187.79      164.94      5.20 o 
   0  -8   4       22.50       26.26      2.94 o 
   1  -8   4     1085.69     1032.41     27.70 o 
   2  -8   4        1.06        3.10      2.68 o 
   3  -8   4        1.81        2.40      6.43 o 
   4  -8   4       89.21       96.92      7.33 o 
   5  -8   4      191.70      195.57     15.76 o 
  -8  -7   4       69.17       65.15      3.93 o 
  -7  -7   4      465.25      440.36     13.59 o 
  -6  -7   4       32.93       36.49      2.82 o 
  -5  -7   4      116.12      107.39      4.13 o 
  -4  -7   4      592.79      556.42     13.60 o 
  -3  -7   4      150.74      142.40      5.74 o 
  -2  -7   4      126.47      127.07      3.62 o 
  -1  -7   4        4.12        4.23      1.44 o 
   0  -7   4     1156.14     1157.30     23.30 o 
   1  -7   4      102.01       98.30      4.73 o 
   2  -7   4      147.93      155.72      6.28 o 
   3  -7   4        0.07       -0.32      2.75 o 
   4  -7   4      358.65      353.43     14.59 o 
   5  -7   4       58.70       47.08      5.79 o 
   6  -7   4       26.01       23.85      7.05 o 
  -9  -6   4      308.49      293.17     20.22 o 
  -8  -6   4      141.81      137.63      5.26 o 
  -7  -6   4        6.73        8.17      2.50 o 
  -6  -6   4      471.76      492.71     13.14 o 
  -5  -6   4      400.42      378.13     11.29 o 
  -4  -6   4      414.69      404.29     10.18 o 
  -3  -6   4      120.69      110.44      4.17 o 
  -2  -6   4     1816.56     1860.05     35.71 o 
  -1  -6   4      212.72      198.06      4.99 o 
   0  -6   4      381.32      384.16      8.44 o 
   1  -6   4      359.73      339.99      8.62 o 
   2  -6   4       25.89       25.64      2.80 o 
   3  -6   4      494.27      480.86     13.88 o 
   4  -6   4      129.13      117.26      5.54 o 
   5  -6   4       16.97       27.74      4.58 o 
   6  -6   4        6.63        9.17      4.47 o 
  -9  -5   4        6.85       10.59      3.98 o 
  -8  -5   4      120.50      114.15      5.25 o 
  -7  -5   4      432.77      419.25      9.97 o 
  -6  -5   4      289.00      278.16      8.50 o 
  -5  -5   4      821.51      768.28     23.89 o 
  -4  -5   4        0.52        0.82      1.62 o 
  -3  -5   4     2250.16     2099.58     45.23 o 
  -2  -5   4       76.17       77.96      2.45 o 
  -1  -5   4       57.65       58.06      4.65 o 
   0  -5   4     2005.21     2009.51     39.25 o 
   1  -5   4      815.40      767.25     15.57 o 
   2  -5   4      108.77      107.00      4.24 o 
   3  -5   4      348.51      330.63     25.12 o 
   4  -5   4     1397.01     1324.44     43.51 o 
   5  -5   4      165.25      175.47      8.11 o 
   6  -5   4      194.89      179.63      9.39 o 
   7  -5   4      135.96      146.13     16.49 o 
  -9  -4   4      318.13      341.30     10.04 o 
  -8  -4   4      112.39      109.79      4.91 o 
  -7  -4   4      347.57      328.01      9.21 o 
  -6  -4   4       42.88       52.48      2.80 o 
  -5  -4   4      265.81      280.05      6.78 o 
  -4  -4   4      929.48      938.35     19.82 o 
  -3  -4   4        1.43        4.64      0.99 o 
  -2  -4   4     1863.53     1917.54     31.51 o 
  -1  -4   4      923.88      906.57     18.11 o 
   0  -4   4     2813.87     2776.82     53.75 o 
   1  -4   4      251.28      281.97      6.23 o 
   2  -4   4       79.15       78.35      2.58 o 
   3  -4   4      975.47      826.22    100.69 o 
   4  -4   4       40.03       27.60      2.71 o 
   5  -4   4      265.38      260.48      8.50 o 
   6  -4   4      948.80      962.59     25.84 o 
   7  -4   4      138.90      143.81     11.10 o 
   8  -4   4        9.51       16.68      4.98 o 
  -9  -3   4        1.27        4.14      4.75 o 
  -8  -3   4      146.60      138.32      5.65 o 
  -7  -3   4      757.14      719.62     18.86 o 
  -6  -3   4      804.53      794.80     20.36 o 
  -5  -3   4      508.77      515.85      9.90 o 
  -4  -3   4      145.08      139.60      7.07 o 
  -3  -3   4     2205.12     2080.42     40.49 o 
  -2  -3   4      260.93      312.35     10.66 o 
  -1  -3   4     1892.55     2040.86     39.53 o 
   0  -3   4       98.91       74.14      2.27 o 
   1  -3   4       26.55       19.40      1.17 o 
   2  -3   4       97.71       87.05      2.51 o 
   3  -3   4       74.72       73.71      2.77 o 
   4  -3   4       95.52       86.15      4.02 o 
   5  -3   4        2.18        5.24      2.15 o 
   6  -3   4      466.91      463.51     17.51 o 
   7  -3   4      209.24      181.29      7.06 o 
   8  -3   4       35.23       32.81      7.36 o 
  -9  -2   4       66.97       79.22      9.95 o 
  -8  -2   4       70.76       78.30      3.77 o 
  -7  -2   4      376.06      370.80      9.42 o 
  -6  -2   4      402.47      388.75     12.15 o 
  -5  -2   4       41.61       41.63      2.31 o 
  -4  -2   4     3372.08     3223.34     64.61 o 
  -3  -2   4      461.23      415.13      7.70 o 
  -2  -2   4     2447.98     2369.79    117.69 o 
  -1  -2   4     2020.33     2138.71     45.56 o 
   0  -2   4     2971.79     2824.76     71.50 o 
   1  -2   4      294.62      291.91      5.61 o 
   2  -2   4       28.26       38.09      3.26 o 
   3  -2   4     4253.60     4296.59     81.49 o 
   4  -2   4      320.61      308.31      6.69 o 
   5  -2   4      424.29      419.78      8.98 o 
   6  -2   4        0.12        0.10      1.62 o 
   7  -2   4       63.44       63.69      3.41 o 
   8  -2   4        3.58        6.70      2.97 o 
   9  -2   4       53.06       54.90      6.33 o 
  -9  -1   4        0.22        1.04      4.36 o 
  -8  -1   4      137.37      127.89      6.92 o 
  -7  -1   4      214.74      230.39      6.65 o 
  -6  -1   4       12.23       17.03      1.74 o 
  -5  -1   4       35.75       41.88      1.81 o 
  -4  -1   4      693.91      727.14     12.14 o 
  -3  -1   4       28.28       23.47      1.40 o 
  -2  -1   4        6.21        7.69      0.65 o 
  -1  -1   4     6044.05     5820.32    112.19 o 
   0  -1   4      785.67      824.82     14.56 o 
   1  -1   4      736.27      782.85     15.30 o 
   2  -1   4      342.14      322.81      6.05 o 
   3  -1   4     2180.45     2087.07     36.51 o 
   4  -1   4       32.92       35.60      1.45 o 
   5  -1   4       15.86       17.67      1.23 o 
   6  -1   4     2609.16     2711.24     68.61 o 
   7  -1   4      225.13      219.20      5.60 o 
   8  -1   4       30.40       27.21      2.71 o 
   9  -1   4       76.77       72.46      6.02 o 
  -8   0   4       20.24       17.63      4.77 o 
  -7   0   4      436.34      419.69     15.66 o 
  -6   0   4       40.73       41.20      2.55 o 
  -5   0   4      957.36      970.01     15.19 o 
  -4   0   4     2751.37     2761.46     41.64 o 
  -3   0   4     3060.47     3282.36     52.89 o 
  -2   0   4       39.78       26.39      0.89 o 
  -1   0   4        9.72       16.91      1.05 o 
   0   0   4      978.46      956.89     15.63 o 
   1   0   4      323.93      351.67      7.70 o 
   2   0   4      109.12       95.19      3.65 o 
   3   0   4     1817.45     1808.57     31.76 o 
   4   0   4     1257.85     1278.93     22.71 o 
   5   0   4     1064.33     1089.12     21.33 o 
   6   0   4     1167.94     1148.85     19.07 o 
   7   0   4       31.23       30.22      2.35 o 
   8   0   4        7.78        6.80      2.20 o 
   9   0   4      248.47      271.94      7.84 o 
  -8   1   4      237.69      227.93     13.07 o 
  -7   1   4        9.41       12.21      3.51 o 
  -6   1   4      668.65      668.99     21.86 o 
  -5   1   4      142.87      139.35      3.76 o 
  -4   1   4     2056.61     2045.94     33.04 o 
  -3   1   4      319.91      354.14      5.84 o 
  -2   1   4       68.20       64.93      1.54 o 
  -1   1   4     5246.19     5090.55     76.24 o 
   0   1   4      274.98      283.99      7.80 o 
   1   1   4      733.23      713.34     11.76 o 
   2   1   4      524.72      561.81      9.37 o 
   3   1   4     6513.92     6182.22    137.50 o 
   4   1   4     4374.09     4674.81     81.29 o 
   5   1   4      151.45      156.60      6.06 o 
   6   1   4     1126.53     1163.09     18.08 o 
   7   1   4       43.10       47.35      2.34 o 
   8   1   4       39.49       37.00      3.21 o 
   9   1   4        8.11        8.96      2.47 o 
  10   1   4      134.98      137.58      9.54 o 
  -8   2   4        0.17        4.77      5.39 o 
  -7   2   4      418.04      423.09     20.74 o 
  -6   2   4       78.10       73.53      4.01 o 
  -5   2   4     1491.78     1484.88     37.39 o 
  -4   2   4       92.00       91.59      3.36 o 
  -3   2   4      215.16      237.60      4.38 o 
  -2   2   4     1066.89     1117.26     19.70 o 
  -1   2   4      479.50      488.33      7.70 o 
   0   2   4      203.54      206.56      3.46 o 
   1   2   4      527.20      523.62      8.71 o 
   2   2   4     2685.54     2608.44     41.86 o 
   3   2   4      313.76      351.10      6.54 o 
   4   2   4      311.89      395.21      7.73 o 
   5   2   4     1037.62     1016.67     14.87 o 
   6   2   4     1210.31     1170.09     18.08 o 
   7   2   4       59.02       58.61      2.49 o 
   8   2   4       15.16       16.48      1.94 o 
   9   2   4      290.65      282.55      7.82 o 
  10   2   4        1.20        2.64      2.54 o 
  -7   3   4       25.18       43.14      6.22 o 
  -6   3   4       43.65       48.54      5.70 o 
  -5   3   4      584.27      577.90     15.71 o 
  -4   3   4     2305.34     2270.05     56.25 o 
  -3   3   4       41.87       38.34      2.95 o 
  -2   3   4       29.24       22.00      1.76 o 
  -1   3   4       23.11       16.39      1.20 o 
   0   3   4     1093.71     1160.66     18.87 o 
   1   3   4      787.84      773.13     12.72 o 
   2   3   4       14.82       18.50      0.85 o 
   3   3   4     1979.64     1976.55     33.98 o 
   4   3   4      459.39      476.10      7.50 o 
   5   3   4     1065.54      987.38     15.16 o 
   6   3   4      285.06      280.21      5.64 o 
   7   3   4        8.11        6.74      1.30 o 
   8   3   4      324.77      307.71      8.23 o 
   9   3   4      200.01      208.33      5.59 o 
  10   3   4       76.55       74.88      3.83 o 
  -7   4   4       40.75       42.93      6.84 o 
  -6   4   4        2.55        3.46      3.84 o 
  -5   4   4      435.61      453.25     15.74 o 
  -4   4   4      242.98      251.21      7.81 o 
  -3   4   4       21.72       18.57      2.10 o 
  -2   4   4     1607.73     1670.36     35.85 o 
  -1   4   4     1939.49     2045.97     35.85 o 
   0   4   4     1694.61     1848.24     32.38 o 
   1   4   4      349.82      359.99      7.46 o 
   2   4   4     3119.40     3050.96     64.83 o 
   3   4   4     1291.18     1281.05     27.78 o 
   4   4   4      359.52      356.54      6.80 o 
   5   4   4      341.10      339.98      7.27 o 
   6   4   4      351.14      370.56      8.95 o 
   7   4   4      360.19      337.41      8.61 o 
   8   4   4       18.36       19.27      2.38 o 
   9   4   4      477.14      462.78     11.65 o 
  10   4   4       24.45       29.24      3.84 o 
  -6   5   4       26.52       30.19      4.55 o 
  -5   5   4      115.56      117.59      6.81 o 
  -4   5   4      179.01      178.00      7.82 o 
  -3   5   4        2.88       -0.11      2.24 o 
  -2   5   4      609.72      658.96     17.35 o 
  -1   5   4        2.78        3.56      1.18 o 
   0   5   4      200.12      210.03      4.34 o 
   1   5   4     1972.68     2013.93     38.62 o 
   2   5   4     1817.72     1900.73     40.74 o 
   3   5   4       70.40       49.91      1.91 o 
   4   5   4      176.10      176.49      4.79 o 
   5   5   4     2230.84     2095.09     52.00 o 
   6   5   4       76.29       79.26      3.82 o 
   7   5   4      294.48      287.26      9.02 o 
   8   5   4      554.90      568.09     39.07 o 
   9   5   4        6.21        7.55      2.46 o 
  10   5   4       96.32       91.30      5.12 o 
  -6   6   4        0.29        5.81      6.64 o 
  -5   6   4      425.13      426.61     23.02 o 
  -4   6   4        2.55       -1.04      5.18 o 
  -3   6   4      177.71      184.79     12.03 o 
  -2   6   4      228.26      250.07      9.73 o 
  -1   6   4      400.61      391.82     10.96 o 
   0   6   4      175.14      204.24      8.56 o 
   1   6   4      855.29      849.69     18.88 o 
   2   6   4      742.35      757.04     16.96 o 
   3   6   4       10.95       10.24      1.74 o 
   4   6   4     1028.32     1021.95     20.12 o 
   5   6   4       49.38       60.26      2.53 o 
   6   6   4       48.49       53.02      3.30 o 
   7   6   4       51.31       48.50      3.39 o 
   8   6   4      317.25      317.94     10.17 o 
   9   6   4        5.47        4.37      3.02 o 
  10   6   4        9.38        8.80      4.52 o 
  -5   7   4      328.99      324.37     19.91 o 
  -4   7   4        3.36        1.45      6.01 o 
  -3   7   4      158.64      152.02     11.82 o 
  -2   7   4      804.73      754.29     35.67 o 
  -1   7   4        0.38        0.52      2.64 o 
   0   7   4      303.47      324.14     11.44 o 
   1   7   4     1307.02     1282.25     32.80 o 
   2   7   4      685.42      681.21     15.56 o 
   3   7   4       31.53       37.08      2.27 o 
   4   7   4      101.88      112.17      4.59 o 
   5   7   4       53.95       51.81      2.36 o 
   6   7   4      377.83      356.09     10.61 o 
   7   7   4      593.65      549.15     15.44 o 
   8   7   4      176.42      176.56      7.04 o 
   9   7   4      132.16      127.40      6.15 o 
  10   7   4       10.09       12.64      4.72 o 
  -4   8   4       46.73       41.48      8.09 o 
  -3   8   4      135.36      110.75     10.16 o 
  -2   8   4      224.82      219.01     14.10 o 
  -1   8   4        3.74        9.13      3.36 o 
   0   8   4       25.70       20.43      3.66 o 
   1   8   4      612.53      629.58     20.81 o 
   2   8   4      563.49      569.74     13.40 o 
   3   8   4      251.50      247.70      6.80 o 
   4   8   4      678.04      633.83     17.11 o 
   5   8   4      904.74      885.00     23.30 o 
   6   8   4       75.39       70.52      4.07 o 
   7   8   4        0.41        0.40      2.51 o 
   8   8   4      495.08      490.15     14.40 o 
   9   8   4       14.11       16.12      4.62 o 
  10   8   4        5.55       11.51      6.74 o 
  -3   9   4        3.53        9.13      6.22 o 
  -2   9   4      296.31      287.76     12.76 o 
  -1   9   4       15.12       13.19      4.13 o 
   0   9   4      591.88      570.79     20.38 o 
   1   9   4      150.58      142.68      6.02 o 
   2   9   4      339.26      322.44     10.08 o 
   3   9   4       11.51       14.43      2.23 o 
   4   9   4       15.60       19.60      3.35 o 
   5   9   4       23.61       21.02      2.96 o 
   6   9   4       28.93       29.52      3.73 o 
   7   9   4      279.60      259.76      9.10 o 
   8   9   4       51.12       63.56      4.60 o 
   9   9   4       30.17       43.58      5.86 o 
  -2  10   4      194.40      177.46     10.27 o 
  -1  10   4        4.15        2.65      4.39 o 
   0  10   4       26.40       25.92      5.50 o 
   1  10   4      297.97      301.97     12.76 o 
   2  10   4        8.77        7.31      2.90 o 
   3  10   4      306.06      292.58      9.73 o 
   4  10   4       84.19       91.60      4.81 o 
   5  10   4       62.25       69.37      5.89 o 
   6  10   4      453.75      445.04     13.43 o 
   7  10   4       11.44        3.88      3.06 o 
   8  10   4      221.69      217.96     10.68 o 
   9  10   4       98.25       90.51      7.38 o 
  -1  11   4        5.56        7.90      5.70 o 
   0  11   4      132.51      151.97      9.30 o 
   1  11   4      130.82      140.58      8.50 o 
   2  11   4       86.28       74.37      7.47 o 
   3  11   4      328.06      318.57     10.68 o 
   4  11   4      319.33      317.22     13.19 o 
   5  11   4       13.21        9.03      3.22 o 
   6  11   4       30.82       35.68      4.11 o 
   7  11   4       19.16       13.59      3.71 o 
   8  11   4       78.47       88.40      7.26 o 
   1  12   4      273.98      261.00     12.83 o 
   2  12   4       39.02       35.16      5.42 o 
   3  12   4       71.96       63.36      6.30 o 
   4  12   4       23.57       21.18      4.84 o 
   5  12   4       11.13        9.44      6.43 o 
   6  12   4      119.68      107.55      7.53 o 
  -4 -11   5      402.12      383.49     10.99 o 
  -3 -11   5      173.28      155.41      9.37 o 
  -2 -11   5        7.68        7.35      4.56 o 
  -1 -11   5      114.15      112.80      7.74 o 
  -6 -10   5       48.67       51.32      3.90 o 
  -5 -10   5      252.34      293.64      8.33 o 
  -4 -10   5       78.79       78.02      4.51 o 
  -3 -10   5        8.48       12.75      3.05 o 
  -2 -10   5       31.61       29.01      3.87 o 
  -1 -10   5      394.01      418.80     16.33 o 
   0 -10   5      119.47      121.24      6.21 o 
   1 -10   5        6.48        9.17      4.32 o 
   2 -10   5       17.72       29.66      7.47 o 
  -7  -9   5      330.55      306.48     15.00 o 
  -6  -9   5        0.23       -1.34      2.56 o 
  -5  -9   5       45.58       37.62      3.06 o 
  -4  -9   5      626.85      620.18     13.88 o 
  -3  -9   5      174.60      168.67      6.08 o 
  -2  -9   5      155.59      166.10      6.85 o 
  -1  -9   5        1.43        3.52      2.83 o 
   0  -9   5       29.34       35.53      3.71 o 
   1  -9   5        0.00        1.31      3.01 o 
   2  -9   5      144.39      145.63      8.70 o 
   3  -9   5        2.80        0.46      4.16 o 
  -7  -8   5       36.44       34.58      3.39 o 
  -6  -8   5      118.85      111.05      6.92 o 
  -5  -8   5      198.07      196.82      6.69 o 
  -4  -8   5     1694.38     1691.00     53.26 o 
  -3  -8   5        7.13        8.66      2.32 o 
  -2  -8   5       87.76       76.13      3.73 o 
  -1  -8   5      102.92      119.46      4.21 o 
   0  -8   5       35.76       39.49      6.03 o 
   1  -8   5       28.58       31.09      3.46 o 
   2  -8   5       93.74      111.93      6.37 o 
   3  -8   5      406.91      411.88     16.56 o 
   4  -8   5        3.75        1.66      4.37 o 
  -8  -7   5       37.97       35.23      3.68 o 
  -7  -7   5      339.04      331.96     19.05 o 
  -6  -7   5        1.04        0.36      2.30 o 
  -5  -7   5      447.28      439.88     13.04 o 
  -4  -7   5       23.05       27.56      2.77 o 
  -3  -7   5       10.25        7.06      2.12 o 
  -2  -7   5      220.18      209.44      6.42 o 
  -1  -7   5     2985.97     2873.13     56.10 o 
   0  -7   5        4.63        2.86      1.93 o 
   1  -7   5       92.73       88.11      4.62 o 
   2  -7   5      713.63      716.88     19.84 o 
   3  -7   5      100.42       93.68      5.01 o 
   4  -7   5       29.35       30.78      5.13 o 
   5  -7   5      185.10      201.77     10.56 o 
  -8  -6   5      255.93      267.13      8.70 o 
  -7  -6   5      145.61      134.12      5.65 o 
  -6  -6   5      693.67      627.28     15.39 o 
  -5  -6   5      321.13      290.41      8.21 o 
  -4  -6   5     3773.19     3467.76     86.12 o 
  -3  -6   5        2.48        6.56      4.61 o 
  -2  -6   5      605.85      601.52     12.68 o 
  -1  -6   5      917.66      859.72     19.01 o 
   0  -6   5        3.58        7.04      1.49 o 
   1  -6   5     1289.91     1282.91     28.72 o 
   2  -6   5        2.19       -1.49      2.27 o 
   3  -6   5      215.82      225.89      7.89 o 
   4  -6   5       32.96       34.68      3.58 o 
   5  -6   5       11.63       10.44      4.10 o 
   6  -6   5       13.76        5.49      4.83 o 
  -8  -5   5      356.69      372.64     10.61 o 
  -7  -5   5      145.32      141.32      6.77 o 
  -6  -5   5       31.08       21.20      2.46 o 
  -5  -5   5      612.82      656.74     14.57 o 
  -4  -5   5        1.62        3.80      2.07 o 
  -3  -5   5      708.94      694.82     18.67 o 
  -2  -5   5      113.97      113.18      2.93 o 
  -1  -5   5     2151.05     2103.69     45.83 o 
   0  -5   5      260.95      286.86      6.96 o 
   1  -5   5        5.50        8.83      1.49 o 
   2  -5   5     1095.19     1124.93     29.39 o 
   3  -5   5      196.64      177.02      6.50 o 
   4  -5   5      211.75      200.80     10.35 o 
   5  -5   5       61.39       55.13      4.01 o 
   6  -5   5       11.74        8.87      4.39 o 
   7  -5   5       71.23       65.35      6.64 o 
  -8  -4   5      294.78      331.34      9.71 o 
  -7  -4   5      188.78      214.72      6.95 o 
  -6  -4   5      543.96      550.82     13.56 o 
  -5  -4   5      407.36      386.43      9.93 o 
  -4  -4   5       36.43       36.93      2.98 o 
  -3  -4   5     1099.47     1059.72     23.58 o 
  -2  -4   5     2201.28     2178.85     42.01 o 
  -1  -4   5      100.73       90.90      2.53 o 
   0  -4   5      282.06      294.97      6.59 o 
   1  -4   5     1635.37     1595.42     31.32 o 
   2  -4   5     1758.31     1727.34     33.80 o 
   3  -4   5      142.86      147.36      5.48 o 
   4  -4   5       15.43       15.72      2.43 o 
   5  -4   5      256.64      245.01      8.36 o 
   6  -4   5      408.81      372.46     12.71 o 
   7  -4   5      108.80      106.30     12.86 o 
  -8  -3   5      420.68      446.83     13.86 o 
  -7  -3   5        9.92        8.48      2.56 o 
  -6  -3   5        4.47        4.36      1.64 o 
  -5  -3   5     2026.60     2037.11     35.84 o 
  -4  -3   5      565.16      573.21     13.57 o 
  -3  -3   5     1144.49     1177.26     29.29 o 
  -2  -3   5       22.98       33.96      1.82 o 
  -1  -3   5      401.91      344.14      8.92 o 
   0  -3   5     1157.11     1240.61     22.31 o 
   1  -3   5      601.84      561.49     10.51 o 
   2  -3   5     1436.32     1447.64     28.43 o 
   3  -3   5      858.75      848.94     26.91 o 
   4  -3   5     2054.78     2049.31     52.10 o 
   5  -3   5      472.57      455.57     11.31 o 
   6  -3   5       44.06       47.00      3.52 o 
   7  -3   5      390.09      366.82     22.09 o 
   8  -3   5       27.97       31.20      5.60 o 
  -8  -2   5        0.44       -0.99      2.34 o 
  -7  -2   5      389.47      379.44      8.63 o 
  -6  -2   5      130.89      146.08      4.29 o 
  -5  -2   5      714.06      759.76     13.86 o 
  -4  -2   5       86.88       89.71      2.13 o 
  -3  -2   5      298.92      325.40      6.28 o 
  -2  -2   5     4695.93     4597.38     78.70 o 
  -1  -2   5      787.78      882.13     22.46 o 
   0  -2   5     3914.88     3955.87    108.32 o 
   1  -2   5      682.61      661.24     12.94 o 
   2  -2   5     2235.43     2129.47     50.61 o 
   3  -2   5      166.67      176.52      3.48 o 
   4  -2   5      108.87      111.52      2.86 o 
   5  -2   5      515.62      500.33     10.60 o 
   6  -2   5       88.84       95.39      3.80 o 
   7  -2   5      301.44      292.46      9.68 o 
   8  -2   5       17.42       19.51      3.49 o 
   9  -2   5       35.84       26.55      5.18 o 
  -8  -1   5      308.11      305.16     11.81 o 
  -7  -1   5      131.37      119.54      5.37 o 
  -6  -1   5      462.99      438.62      9.52 o 
  -5  -1   5      146.13      158.50      3.94 o 
  -4  -1   5      351.86      358.39      6.52 o 
  -3  -1   5     2858.99     2868.13     46.29 o 
  -2  -1   5      646.67      703.26     11.74 o 
  -1  -1   5     3344.82     3598.99     57.82 o 
   0  -1   5     1630.94     1637.87     28.56 o 
   1  -1   5     3929.29     3915.47     74.88 o 
   2  -1   5        5.76        7.06      0.71 o 
   3  -1   5      195.87      198.43      5.76 o 
   4  -1   5      958.44      941.36     20.86 o 
   5  -1   5      425.45      404.73      7.88 o 
   6  -1   5       18.21       18.64      1.96 o 
   7  -1   5       44.58       52.29      3.38 o 
   8  -1   5      474.31      458.12     11.39 o 
   9  -1   5       16.96       13.34      2.84 o 
  -8   0   5       24.78       19.91      4.98 o 
  -7   0   5      101.11       99.77      6.02 o 
  -6   0   5      416.73      433.53     12.40 o 
  -5   0   5      202.74      199.24      4.98 o 
  -4   0   5     1280.67     1234.08     19.02 o 
  -3   0   5      210.20      188.16      3.45 o 
  -2   0   5     3697.06     3777.82     56.83 o 
  -1   0   5       65.26      100.96      2.17 o 
   0   0   5     2461.88     2527.77     40.73 o 
   1   0   5       10.87       12.62      0.72 o 
   2   0   5      286.84      273.01      4.89 o 
   3   0   5     1346.05     1343.91     23.85 o 
   4   0   5      981.73      988.45     22.01 o 
   5   0   5      196.49      223.78      4.82 o 
   6   0   5       18.38       19.33      1.93 o 
   7   0   5      241.33      238.81      8.11 o 
   8   0   5        1.47       -2.10      2.10 o 
   9   0   5        3.52        2.10      2.47 o 
  -8   1   5        5.53       -2.49      4.77 o 
  -7   1   5       38.03       36.70      4.48 o 
  -6   1   5      369.55      365.94     13.28 o 
  -5   1   5      855.23      835.57     21.72 o 
  -4   1   5       18.49       17.95      1.13 o 
  -3   1   5     2611.80     2612.19     37.17 o 
  -2   1   5      622.18      615.69      9.74 o 
  -1   1   5     2134.28     2317.42     35.01 o 
   0   1   5       75.19       87.84      1.96 o 
   1   1   5     3886.12     3882.18     67.61 o 
   2   1   5      756.73      794.65     13.17 o 
   3   1   5     1418.32     1443.21     23.54 o 
   4   1   5      168.19      208.32      4.43 o 
   5   1   5      127.79      112.10      3.57 o 
   6   1   5     1038.26      998.60     17.98 o 
   7   1   5      181.95      180.27      4.79 o 
   8   1   5      233.47      231.04     10.66 o 
   9   1   5       42.93       46.01      3.22 o 
  10   1   5       40.27       38.44      3.47 o 
  -7   2   5       83.82       85.45      7.67 o 
  -6   2   5       28.66       27.03      3.72 o 
  -5   2   5      106.39      111.63      6.24 o 
  -4   2   5     1045.54     1087.04     23.93 o 
  -3   2   5     1012.84     1045.38     17.19 o 
  -2   2   5       76.49       71.98      1.78 o 
  -1   2   5      123.09      108.86      2.22 o 
   0   2   5      815.07      715.42     12.93 o 
   1   2   5      887.47      891.14     14.70 o 
   2   2   5       49.97       41.21      1.26 o 
   3   2   5     1438.49     1553.83     27.22 o 
   4   2   5    11908.85    10866.96    186.81 o 
   5   2   5        2.77        3.18      0.96 o 
   6   2   5      259.98      247.94      5.22 o 
   7   2   5      327.22      315.90      8.16 o 
   8   2   5      294.18      300.51      7.14 o 
   9   2   5       43.53       43.27      3.09 o 
  10   2   5        5.38        3.71      3.02 o 
  -7   3   5        6.53        5.39      5.18 o 
  -6   3   5      433.48      450.88     21.78 o 
  -5   3   5      105.47       99.77      4.78 o 
  -4   3   5      290.76      296.63      8.85 o 
  -3   3   5      254.11      272.02      6.96 o 
  -2   3   5      622.95      586.82      9.26 o 
  -1   3   5     2026.56     2112.09     34.13 o 
   0   3   5      939.47      919.32     16.48 o 
   1   3   5     1954.56     1992.44     34.92 o 
   2   3   5      162.91      172.45      3.28 o 
   3   3   5     3227.04     3220.74     55.79 o 
   4   3   5     3274.05     3401.50     50.89 o 
   5   3   5      308.37      314.33      8.13 o 
   6   3   5      597.56      591.13     10.91 o 
   7   3   5      282.30      290.00      5.98 o 
   8   3   5        4.75        5.21      1.76 o 
   9   3   5        0.47        0.71      1.94 o 
  10   3   5       86.81       96.53      4.29 o 
  -6   4   5      133.78      130.38     20.32 o 
  -5   4   5        6.25        6.46      3.22 o 
  -4   4   5        9.10       16.65      2.55 o 
  -3   4   5     1845.45     1828.29     39.34 o 
  -2   4   5       11.08       13.29      1.40 o 
  -1   4   5       83.48       82.64      2.42 o 
   0   4   5      453.96      372.92      7.18 o 
   1   4   5      244.87      214.04      4.40 o 
   2   4   5     1268.30     1259.36     22.20 o 
   3   4   5       33.00       42.19      2.60 o 
   4   4   5      762.93      740.96     14.67 o 
   5   4   5       88.35       77.83      3.03 o 
   6   4   5      867.80      793.76     17.73 o 
   7   4   5      186.42      189.20      6.08 o 
   8   4   5      209.82      201.65      7.89 o 
   9   4   5      153.50      153.69      5.50 o 
  10   4   5       26.40       27.72      3.77 o 
  -6   5   5      182.24      183.35      9.29 o 
  -5   5   5       71.29       74.19      5.46 o 
  -4   5   5     1027.69      998.26     31.49 o 
  -3   5   5       56.09       44.73      3.03 o 
  -2   5   5       80.65       82.54      2.90 o 
  -1   5   5      260.23      262.09      6.86 o 
   0   5   5      858.71      884.69     16.05 o 
   1   5   5       11.42       16.10      1.47 o 
   2   5   5     1873.08     2073.98     44.49 o 
   3   5   5     2453.97     2473.11     52.92 o 
   4   5   5      118.37      101.54      3.37 o 
   5   5   5      595.86      570.49     15.40 o 
   6   5   5       20.03       15.60      2.29 o 
   7   5   5      438.54      429.23     12.49 o 
   8   5   5       62.79       62.37      4.31 o 
   9   5   5       35.70       40.13      4.04 o 
  10   5   5      208.32      215.60      7.29 o 
  -5   6   5       34.26       36.92      7.67 o 
  -4   6   5       77.63       73.21      8.30 o 
  -3   6   5       24.93       23.85      5.39 o 
  -2   6   5      186.97      191.40      8.41 o 
  -1   6   5      264.44      260.10      8.80 o 
   0   6   5      258.28      264.34      7.09 o 
   1   6   5      343.81      336.19      7.25 o 
   2   6   5      820.00      787.22     15.77 o 
   3   6   5      818.32      840.24     18.76 o 
   4   6   5      483.47      522.30     12.17 o 
   5   6   5      227.44      209.54      6.90 o 
   6   6   5      446.58      417.03     12.05 o 
   7   6   5        3.05        3.10      2.49 o 
   8   6   5       38.36       42.24      3.66 o 
   9   6   5      496.35      437.38     17.02 o 
  10   6   5      125.88      132.33      8.85 o 
  -5   7   5      108.31      129.62     11.41 o 
  -4   7   5      220.57      215.28     14.93 o 
  -3   7   5      266.11      247.63     15.14 o 
  -2   7   5       29.35       22.29      3.07 o 
  -1   7   5       63.43       53.37      3.65 o 
   0   7   5      290.27      267.31      9.82 o 
   1   7   5       37.33       36.36      4.87 o 
   2   7   5      227.95      222.96      5.30 o 
   3   7   5      734.20      713.58     16.13 o 
   4   7   5      633.75      651.80     14.97 o 
   5   7   5      797.87      751.76     19.95 o 
   6   7   5      246.95      242.15      8.05 o 
   7   7   5      390.59      388.45     11.68 o 
   8   7   5       29.60       21.07      3.23 o 
   9   7   5       14.58       21.58      3.86 o 
  10   7   5       58.12       52.47      5.94 o 
  -4   8   5       86.78       66.99      9.33 o 
  -3   8   5        3.11        4.46      4.19 o 
  -2   8   5       45.79       48.95      5.26 o 
  -1   8   5      269.53      280.28     11.87 o 
   0   8   5       10.11       10.34      3.54 o 
   1   8   5      403.82      393.76     11.72 o 
   2   8   5     2115.66     2106.53     53.20 o 
   3   8   5      147.50      131.37      4.60 o 
   4   8   5      286.63      298.44      9.24 o 
   5   8   5       64.96       64.42      5.59 o 
   6   8   5      297.44      299.79      9.61 o 
   7   8   5      114.35      114.51      5.53 o 
   8   8   5       21.79       22.75      3.66 o 
   9   8   5       61.46       56.33      6.91 o 
  -3   9   5        0.47       -2.72      4.47 o 
  -2   9   5       67.09       63.21      8.40 o 
  -1   9   5        9.33        9.76      4.19 o 
   0   9   5       51.90       50.93      9.23 o 
   1   9   5      292.81      287.18      9.94 o 
   2   9   5      137.37      133.10      6.07 o 
   3   9   5        1.90        0.55      2.47 o 
   4   9   5        1.69        1.67      2.39 o 
   5   9   5      336.25      334.65     10.45 o 
   6   9   5        6.26        6.33      2.98 o 
   7   9   5       58.82       59.45      4.53 o 
   8   9   5      147.98      138.79      6.58 o 
   9   9   5      287.51      300.99     14.62 o 
  -2  10   5        1.05       -2.30      4.73 o 
  -1  10   5      207.28      214.36     11.00 o 
   0  10   5       98.69       96.61      7.18 o 
   1  10   5        1.55        1.93      3.72 o 
   2  10   5        5.63        9.30      2.96 o 
   3  10   5        5.23        3.28      2.96 o 
   4  10   5       24.65       27.94      6.33 o 
   5  10   5       80.48       81.47      4.76 o 
   6  10   5      128.49      125.78      6.17 o 
   7  10   5      113.81      119.67      7.92 o 
   8  10   5      112.03      122.85      6.35 o 
   0  11   5        8.27       10.90      7.57 o 
   1  11   5       40.88       35.42      5.50 o 
   2  11   5      347.25      327.17     13.92 o 
   3  11   5       85.08       95.61      5.45 o 
   4  11   5       39.58       40.81      5.34 o 
   5  11   5       64.39       73.15     15.04 o 
   6  11   5       45.77       61.17      4.83 o 
   7  11   5       25.75       20.56      4.03 o 
   8  11   5       21.01       19.76      4.27 o 
   2  12   5       60.27       62.86      6.74 o 
   3  12   5        2.48       -0.56      4.54 o 
   4  12   5       67.54       63.07      6.35 o 
   5  12   5      160.94      172.37     17.21 o 
   6  12   5       86.58       78.34     13.90 o 
  -5 -10   6       21.70       25.36      3.70 o 
  -4 -10   6       13.79       19.16      3.99 o 
  -3 -10   6      430.55      430.37     13.74 o 
  -2 -10   6       82.78       90.83      5.67 o 
  -1 -10   6       28.29       23.61      5.18 o 
   0 -10   6       21.16       29.60      5.27 o 
   1 -10   6      229.56      252.86     11.65 o 
  -6  -9   6        4.76        4.53      3.22 o 
  -5  -9   6      810.31      781.27     21.74 o 
  -4  -9   6        9.40        7.40      3.38 o 
  -3  -9   6      263.40      254.64      7.97 o 
  -2  -9   6       10.01       10.04      3.15 o 
  -1  -9   6        0.73       -2.10      3.00 o 
   0  -9   6      530.66      562.68     20.69 o 
   1  -9   6        5.70        4.68      3.31 o 
   2  -9   6       26.89       29.90      4.03 o 
   3  -9   6       67.46       86.69      9.95 o 
  -7  -8   6        9.89        7.76      3.71 o 
  -6  -8   6      627.18      610.21     15.54 o 
  -5  -8   6       35.26       31.08      3.21 o 
  -4  -8   6       29.47       29.53      3.63 o 
  -3  -8   6      546.00      529.97     13.57 o 
  -2  -8   6      283.30      293.57      8.49 o 
  -1  -8   6      202.10      197.16      7.60 o 
   0  -8   6        3.68        2.55      2.77 o 
   1  -8   6      343.03      344.67     11.14 o 
   2  -8   6      135.86      125.87      6.28 o 
   3  -8   6       46.93       42.44      4.23 o 
   4  -8   6       34.85       41.48      5.78 o 
  -7  -7   6      284.76      288.98      9.08 o 
  -6  -7   6       36.13       42.06      4.31 o 
  -5  -7   6      257.14      235.10      8.76 o 
  -4  -7   6      471.41      431.11     13.46 o 
  -3  -7   6      537.76      528.27     17.36 o 
  -2  -7   6      188.60      191.28      7.26 o 
  -1  -7   6       27.76       28.13      2.66 o 
   0  -7   6      709.67      718.10     17.00 o 
   1  -7   6      101.17      106.51      5.22 o 
   2  -7   6       27.95       22.98      3.14 o 
   3  -7   6      238.26      238.95      8.75 o 
   4  -7   6      107.58      112.03      5.97 o 
   5  -7   6       17.90        6.10      4.46 o 
  -8  -6   6       73.74       73.97      5.01 o 
  -7  -6   6       28.02       26.25      3.44 o 
  -6  -6   6      593.52      550.43     21.17 o 
  -5  -6   6        4.54        2.14      2.76 o 
  -4  -6   6      967.42      991.89     26.44 o 
  -3  -6   6       27.20       33.53      3.39 o 
  -2  -6   6       19.67       22.07      2.35 o 
  -1  -6   6        7.33       10.36      1.72 o 
   0  -6   6      526.20      534.19     11.53 o 
   1  -6   6       49.84       54.44      2.99 o 
   2  -6   6        0.84        0.70      2.34 o 
   3  -6   6      419.50      420.07     14.59 o 
   4  -6   6        0.30       -2.74      2.74 o 
   5  -6   6      120.73      118.38      5.99 o 
   6  -6   6       59.41       67.85      6.59 o 
  -8  -5   6        7.30        7.89      3.20 o 
  -7  -5   6      628.88      660.38     16.44 o 
  -6  -5   6      327.39      339.18      9.62 o 
  -5  -5   6       48.22       59.86     10.74 o 
  -4  -5   6       71.69       97.08      6.94 o 
  -3  -5   6     1595.68     1563.28     39.92 o 
  -2  -5   6      304.17      280.78      8.78 o 
  -1  -5   6     1715.74     1778.12     35.06 o 
   0  -5   6      721.73      698.76     14.52 o 
   1  -5   6      674.88      667.43     13.94 o 
   2  -5   6      195.91      197.16      5.88 o 
   3  -5   6        8.75        9.20      2.58 o 
   4  -5   6       35.45       30.39      3.74 o 
   5  -5   6      303.59      310.81     11.62 o 
   6  -5   6      459.77      439.44     13.65 o 
   7  -5   6        5.14        6.22      4.55 o 
  -8  -4   6       28.74       23.61      3.43 o 
  -7  -4   6      346.39      333.68     11.05 o 
  -6  -4   6      529.10      456.91     11.82 o 
  -5  -4   6       26.00       23.98      2.57 o 
  -4  -4   6     2964.69     2976.21     74.27 o 
  -3  -4   6      333.80      345.42     10.29 o 
  -2  -4   6      602.75      590.67     13.81 o 
  -1  -4   6      291.26      275.85      5.75 o 
   0  -4   6      923.75      891.97     16.46 o 
   1  -4   6       66.09       64.73      2.77 o 
   2  -4   6       84.19       88.88      2.66 o 
   3  -4   6     1460.65     1393.47     30.92 o 
   4  -4   6      100.32       97.89      4.70 o 
   5  -4   6        3.48        1.07      2.94 o 
   6  -4   6      176.60      169.41      7.00 o 
   7  -4   6      338.94      335.57     14.37 o 
  -8  -3   6       68.92       81.70      6.96 o 
  -7  -3   6      342.18      372.53     10.26 o 
  -6  -3   6      318.78      333.54      9.16 o 
  -5  -3   6      668.90      656.54     13.93 o 
  -4  -3   6      843.93      766.81     17.77 o 
  -3  -3   6     1903.80     1944.62     42.49 o 
  -2  -3   6        2.86        7.98      1.41 o 
  -1  -3   6     2083.84     2070.60     46.84 o 
   0  -3   6      113.68      114.07      2.92 o 
   1  -3   6      283.40      308.75      7.16 o 
   2  -3   6      717.70      678.32     13.39 o 
   3  -3   6       80.94       77.95      2.78 o 
   4  -3   6      147.22      156.45      5.75 o 
   5  -3   6       19.96       19.24      2.23 o 
   6  -3   6      288.81      292.87     13.45 o 
   7  -3   6        1.97        2.75      4.12 o 
   8  -3   6       31.07       19.91      7.26 o 
  -8  -2   6      148.75      158.17      9.37 o 
  -7  -2   6      580.87      621.17     14.68 o 
  -6  -2   6      123.96      121.56      3.91 o 
  -5  -2   6       24.34       21.08      1.60 o 
  -4  -2   6     1949.45     1904.76     39.88 o 
  -3  -2   6      170.55      158.05      3.49 o 
  -2  -2   6      392.65      393.41      7.41 o 
  -1  -2   6        7.62        5.35      0.90 o 
   0  -2   6     2561.14     2537.47     48.24 o 
   1  -2   6      395.60      415.32      9.65 o 
   2  -2   6      643.63      668.58     12.28 o 
   3  -2   6        9.84       18.64      1.81 o 
   4  -2   6      303.94      302.38      6.12 o 
   5  -2   6      446.29      471.23     10.06 o 
   6  -2   6      159.92      154.79      9.70 o 
   7  -2   6      234.01      234.86      6.89 o 
   8  -2   6        5.46        4.68      3.37 o 
  -8  -1   6      376.19      394.01     14.50 o 
  -7  -1   6        8.83        8.94      2.83 o 
  -6  -1   6      220.18      217.90      5.69 o 
  -5  -1   6     1767.76     1737.72     33.45 o 
  -4  -1   6      795.38      807.96     16.23 o 
  -3  -1   6      152.69      156.37      3.26 o 
  -2  -1   6       17.74       26.03      3.31 o 
  -1  -1   6      277.71      197.42      3.73 o 
   0  -1   6       67.10       94.65      2.61 o 
   1  -1   6      127.18      118.21      2.98 o 
   2  -1   6     1845.65     1782.22     29.16 o 
   3  -1   6     2631.91     2549.12     44.96 o 
   4  -1   6      246.81      256.36      5.35 o 
   5  -1   6        1.95        2.92      1.18 o 
   6  -1   6      359.32      348.03      8.85 o 
   7  -1   6       54.87       51.13      5.08 o 
   8  -1   6        4.88        2.55      2.45 o 
   9  -1   6       22.44       22.25      3.11 o 
  -8   0   6       83.84       83.13      6.53 o 
  -7   0   6      323.43      355.14     13.34 o 
  -6   0   6        6.63        8.16      3.10 o 
  -5   0   6      212.83      196.69      5.09 o 
  -4   0   6      254.10      241.64      5.66 o 
  -3   0   6     1383.50     1406.83     21.63 o 
  -2   0   6     2088.48     2165.99     35.17 o 
  -1   0   6     1863.13     2030.06     32.94 o 
   0   0   6     1546.49     1607.27     26.15 o 
   1   0   6      693.49      705.05     11.80 o 
   2   0   6     3172.22     3169.63     51.06 o 
   3   0   6        4.23        5.86      0.77 o 
   4   0   6      433.74      447.77      8.57 o 
   5   0   6      857.57      825.76     15.16 o 
   6   0   6      235.91      243.31      7.66 o 
   7   0   6      188.19      197.49      6.85 o 
   8   0   6      112.80      120.46      4.97 o 
   9   0   6      275.74      270.91      8.03 o 
  -7   1   6       41.86       42.27      4.73 o 
  -6   1   6       99.00      111.67      6.52 o 
  -5   1   6      632.11      618.88     16.73 o 
  -4   1   6     1900.69     1870.63     28.46 o 
  -3   1   6      276.42      290.99      5.09 o 
  -2   1   6       10.49       12.89      0.95 o 
  -1   1   6     2719.43     2723.27     44.02 o 
   0   1   6      323.16      346.58      7.24 o 
   1   1   6     1435.84     1361.76     22.20 o 
   2   1   6      244.44      251.71      4.65 o 
   3   1   6      800.13      750.51     12.59 o 
   4   1   6        3.44        4.85      1.03 o 
   5   1   6      370.25      357.91      7.81 o 
   6   1   6      302.20      323.10      8.17 o 
   7   1   6       10.84       10.63      1.84 o 
   8   1   6      491.39      454.83     11.16 o 
   9   1   6        3.54        1.94      2.46 o 
  -7   2   6       32.02       26.55      5.60 o 
  -6   2   6       20.00       16.94      3.84 o 
  -5   2   6      970.23      961.21     30.58 o 
  -4   2   6       64.37       69.56      2.76 o 
  -3   2   6      951.51      983.48     17.84 o 
  -2   2   6     1254.87     1266.84     19.54 o 
  -1   2   6      169.00      137.37      2.73 o 
   0   2   6      935.29     1021.49     16.84 o 
   1   2   6      258.27      262.61      4.80 o 
   2   2   6     2817.84     2785.65     44.96 o 
   3   2   6      103.48      112.41      2.53 o 
   4   2   6      270.04      259.33      5.28 o 
   5   2   6     1000.17     1032.46     18.62 o 
   6   2   6       11.73       13.10      1.64 o 
   7   2   6       28.37       22.54      1.97 o 
   8   2   6      113.37      107.32      4.78 o 
   9   2   6      103.35      105.74      4.61 o 
  10   2   6       46.37       50.16      3.59 o 
  -7   3   6       65.28       76.53      8.09 o 
  -6   3   6      104.48       95.61      8.09 o 
  -5   3   6        0.58        0.58      2.98 o 
  -4   3   6        6.41        6.38      1.70 o 
  -3   3   6     1073.59     1116.42     22.05 o 
  -2   3   6     1374.65     1347.03     26.24 o 
  -1   3   6      775.40      806.91     12.66 o 
   0   3   6      105.63      104.18      2.22 o 
   1   3   6     1133.66     1053.31     17.37 o 
   2   3   6     1637.86     1682.44     29.75 o 
   3   3   6      159.78      161.82      4.24 o 
   4   3   6      347.22      423.05      8.03 o 
   5   3   6      723.89      717.12     13.13 o 
   6   3   6       12.19       29.20      5.32 o 
   7   3   6        3.70        5.06      1.59 o 
   8   3   6      560.06      551.68     12.85 o 
   9   3   6      174.44      180.65      6.51 o 
  10   3   6       12.17        7.92      2.65 o 
  -6   4   6      167.01      169.23     11.61 o 
  -5   4   6      405.68      439.25     15.53 o 
  -4   4   6        1.15        2.39      1.94 o 
  -3   4   6       10.30       10.77      1.70 o 
  -2   4   6      821.55      800.38     16.10 o 
  -1   4   6      601.75      592.86     12.13 o 
   0   4   6      137.74      138.32      3.75 o 
   1   4   6      828.65      865.92     15.57 o 
   2   4   6     2080.28     2092.57     36.55 o 
   3   4   6       83.94       76.43      2.45 o 
   4   4   6     1177.34     1191.84     25.74 o 
   5   4   6       48.54       54.76      3.44 o 
   6   4   6       70.03       82.40      2.66 o 
   7   4   6       97.79       82.94      3.05 o 
   8   4   6      324.46      326.33      7.43 o 
   9   4   6       23.64       28.68      2.97 o 
  10   4   6       13.73       13.33      3.41 o 
  -6   5   6        7.00        7.05      5.81 o 
  -5   5   6       92.09       80.83      5.67 o 
  -4   5   6       18.26       24.42      3.18 o 
  -3   5   6       42.26       49.91      3.51 o 
  -2   5   6     1169.55     1155.65     22.87 o 
  -1   5   6        8.45       18.06      2.61 o 
   0   5   6       53.84       48.95      2.12 o 
   1   5   6     1331.01     1362.55     26.72 o 
   2   5   6      807.25      812.09     14.70 o 
   3   5   6      377.70      401.46      9.56 o 
   4   5   6       95.01       96.33      4.20 o 
   5   5   6     1040.73     1010.93     26.02 o 
   6   5   6       19.11       13.69      2.35 o 
   7   5   6       34.25       31.74      2.75 o 
   8   5   6      264.24      260.15      7.45 o 
   9   5   6      271.72      280.78      8.21 o 
  10   5   6        5.48        6.55      3.09 o 
  -5   6   6       14.57       19.56      4.43 o 
  -4   6   6        1.23        2.39      3.88 o 
  -3   6   6      729.37      680.18     18.92 o 
  -2   6   6       26.15       21.56      2.98 o 
  -1   6   6      724.53      699.97     16.35 o 
   0   6   6      159.15      175.95      5.37 o 
   1   6   6      658.06      653.27     15.34 o 
   2   6   6      114.16      121.84      4.61 o 
   3   6   6        2.91        2.95      1.65 o 
   4   6   6      770.70      764.16     20.10 o 
   5   6   6      111.69      116.73      4.89 o 
   6   6   6      143.10      125.72      5.38 o 
   7   6   6      435.33      394.17     11.77 o 
   8   6   6      611.95      611.60     17.32 o 
   9   6   6       10.42       14.47      3.46 o 
  10   6   6       14.85       10.79      3.77 o 
  -4   7   6      110.60      122.27      7.84 o 
  -3   7   6       76.90       68.67      5.79 o 
  -2   7   6      379.21      373.72     11.65 o 
  -1   7   6        4.56       -2.47      2.47 o 
   0   7   6       26.69       27.29      2.52 o 
   1   7   6      140.24      136.82      9.52 o 
   2   7   6      135.22      125.12      5.33 o 
   3   7   6      555.01      561.57     15.34 o 
   4   7   6        1.92        2.13      1.98 o 
   5   7   6      496.46      465.17     13.24 o 
   6   7   6        7.98        5.83      2.61 o 
   7   7   6       43.55       48.69      3.87 o 
   8   7   6        1.03        1.74      2.97 o 
   9   7   6      102.62      104.86      5.82 o 
  10   7   6      122.11      114.17      6.37 o 
  -3   8   6      408.96      412.55     16.28 o 
  -2   8   6       13.17       18.13      4.28 o 
  -1   8   6       26.37       21.81      4.28 o 
   0   8   6       86.95       83.10      5.86 o 
   1   8   6      250.96      241.29      8.28 o 
   2   8   6       13.86       14.58      2.83 o 
   3   8   6        2.31        8.16      2.56 o 
   4   8   6      244.60      244.62      8.07 o 
   5   8   6       79.18       86.92      4.59 o 
   6   8   6       13.42       18.25      3.52 o 
   7   8   6        0.72       -0.20      2.71 o 
   8   8   6      109.68      119.32      5.96 o 
   9   8   6        1.03        0.31      3.10 o 
  -2   9   6        1.25        3.27      4.16 o 
  -1   9   6       14.62       17.12      4.47 o 
   0   9   6      246.36      237.63     10.99 o 
   1   9   6      169.06      168.30      8.82 o 
   2   9   6      252.73      214.31      7.94 o 
   3   9   6      550.57      578.91     20.30 o 
   4   9   6      820.73      802.64     21.49 o 
   5   9   6       13.55       16.76      3.01 o 
   6   9   6        0.50        3.92      2.79 o 
   7   9   6      537.07      515.03     15.19 o 
   8   9   6      135.23      141.41      6.85 o 
   9   9   6        4.61        5.34      3.61 o 
  -1  10   6        4.40       11.80      5.08 o 
   0  10   6       84.75       97.76      7.38 o 
   1  10   6      235.61      216.04     10.48 o 
   2  10   6      242.11      255.30      9.19 o 
   3  10   6       10.21       12.63      3.40 o 
   4  10   6      221.50      224.06     14.31 o 
   5  10   6      352.97      353.44     11.22 o 
   6  10   6        1.80        8.46      3.10 o 
   7  10   6       30.28       27.17      3.94 o 
   8  10   6       18.15       21.02      4.66 o 
   0  11   6      219.59      226.19     12.55 o 
   1  11   6       25.85       23.12      5.05 o 
   2  11   6        5.70        7.85      4.62 o 
   3  11   6       90.11       96.05      5.76 o 
   4  11   6      165.30      178.05     21.26 o 
   5  11   6       47.30       51.06      5.76 o 
   6  11   6        7.82        8.00      3.29 o 
   7  11   6       83.61       90.84      5.51 o 
   3  12   6      260.83      279.58     13.41 o 
   4  12   6       42.96       40.90      5.93 o 
   5  12   6        2.25        5.17      4.98 o 
  -4 -10   7      294.32      279.52     18.37 o 
  -3 -10   7      136.03      129.54      6.97 o 
  -2 -10   7       34.78       37.64      4.66 o 
  -1 -10   7      148.78      152.86     25.09 o 
   0 -10   7       38.22       40.03      8.30 o 
  -5  -9   7      313.56      297.39      9.27 o 
  -4  -9   7        1.50        4.08      4.19 o 
  -3  -9   7        3.46        6.71      3.26 o 
  -2  -9   7      182.61      196.85      8.06 o 
  -1  -9   7       96.38       99.83      5.66 o 
   0  -9   7      109.65      119.40      7.90 o 
   1  -9   7       60.84       67.87      6.59 o 
   2  -9   7      172.68      181.84      9.82 o 
  -6  -8   7       34.25       25.23      4.23 o 
  -5  -8   7       84.30       70.64      5.26 o 
  -4  -8   7      295.56      300.77     10.44 o 
  -3  -8   7       98.86       88.11      5.18 o 
  -2  -8   7       42.00       37.66      3.31 o 
  -1  -8   7      187.63      195.30      7.77 o 
   0  -8   7      143.36      130.70     11.51 o 
   1  -8   7       14.94       25.12      3.65 o 
   2  -8   7        6.39        9.66      4.04 o 
   3  -8   7       95.63       99.40      6.00 o 
   4  -8   7       55.95       63.67      9.75 o 
  -7  -7   7       85.54       82.97      5.12 o 
  -6  -7   7        0.22       -1.26      2.95 o 
  -5  -7   7      992.89      973.02     26.64 o 
  -4  -7   7       94.16       88.11      5.23 o 
  -3  -7   7      199.88      183.21      8.77 o 
  -2  -7   7      618.84      582.67     17.57 o 
  -1  -7   7      152.63      143.72      5.36 o 
   0  -7   7      160.38      165.89      5.72 o 
   1  -7   7       72.82       66.38      4.30 o 
   2  -7   7      276.14      277.10      9.64 o 
   3  -7   7      196.23      185.16      7.69 o 
   4  -7   7       50.74       47.32      4.57 o 
   5  -7   7       51.08       55.60      6.45 o 
  -7  -6   7       21.53       25.18      3.67 o 
  -6  -6   7      460.24      467.32     13.47 o 
  -5  -6   7       44.25       36.59      3.92 o 
  -4  -6   7      269.10      254.49     11.79 o 
  -3  -6   7      340.80      335.13     10.65 o 
  -2  -6   7      940.38      902.87     24.06 o 
  -1  -6   7       27.37       30.78      2.68 o 
   0  -6   7      192.05      192.15      6.11 o 
   1  -6   7     1947.17     1876.73     41.51 o 
   2  -6   7      243.94      231.49      8.25 o 
   3  -6   7      244.33      238.97      8.52 o 
   4  -6   7       93.44      103.14      5.43 o 
   5  -6   7      161.72      159.57      7.45 o 
   6  -6   7       49.06       43.63      6.01 o 
  -7  -5   7       27.00       23.87      3.41 o 
  -6  -5   7       50.72       45.54      3.73 o 
  -5  -5   7      881.82      843.11     51.73 o 
  -4  -5   7       40.04       29.23      3.28 o 
  -3  -5   7       68.33       77.72      4.34 o 
  -2  -5   7     2198.44     2113.08     54.39 o 
  -1  -5   7      774.90      685.23     19.46 o 
   0  -5   7      101.20      104.33      3.63 o 
   1  -5   7      111.47      109.99      3.69 o 
   2  -5   7      320.44      309.00      8.29 o 
   3  -5   7        4.47        5.18      2.57 o 
   4  -5   7      252.92      236.18      8.41 o 
   5  -5   7       13.27       11.38      3.27 o 
   6  -5   7        1.98        1.16      3.26 o 
  -7  -4   7       49.82       48.82      3.82 o 
  -6  -4   7      846.98      860.21     20.29 o 
  -5  -4   7      408.43      458.00     24.12 o 
  -4  -4   7      116.61      135.68      5.93 o 
  -3  -4   7       58.81       50.09      3.54 o 
  -2  -4   7      199.18      196.27      6.82 o 
  -1  -4   7      203.66      221.09      6.06 o 
   0  -4   7      782.07      794.12     16.35 o 
   1  -4   7     1544.93     1510.97     29.95 o 
   2  -4   7      781.81      755.47     15.61 o 
   3  -4   7       43.47       51.11      2.89 o 
   4  -4   7        0.82        1.21      2.39 o 
   5  -4   7      363.98      350.78     11.11 o 
   6  -4   7       39.86       35.52      3.86 o 
   7  -4   7       21.30       29.06      4.05 o 
  -7  -3   7       49.24       48.34      5.24 o 
  -6  -3   7      152.37      139.31      5.50 o 
  -5  -3   7      118.55      130.23      5.12 o 
  -4  -3   7      106.29       99.39      4.05 o 
  -3  -3   7     1770.23     1671.89     36.92 o 
  -2  -3   7       89.02       90.82      4.85 o 
  -1  -3   7      637.37      640.66     14.87 o 
   0  -3   7      294.28      284.78      6.46 o 
   1  -3   7      950.05      940.54     19.10 o 
   2  -3   7      112.23      106.10      3.39 o 
   3  -3   7       16.66       17.02      1.72 o 
   4  -3   7      861.01      841.83     17.33 o 
   5  -3   7      289.45      241.89     11.96 o 
   6  -3   7      168.10      161.98      6.78 o 
   7  -3   7        0.14        2.50      3.15 o 
   8  -3   7      531.26      534.38     19.76 o 
  -7  -2   7      189.83      185.95      9.96 o 
  -6  -2   7      358.74      360.18      8.28 o 
  -5  -2   7      813.22      762.48     15.52 o 
  -4  -2   7      119.20      147.99      4.11 o 
  -3  -2   7        1.98        2.12      1.13 o 
  -2  -2   7     1790.45     1765.18     34.05 o 
  -1  -2   7       15.52       17.28      1.22 o 
   0  -2   7     1538.04     1502.31     26.46 o 
   1  -2   7       38.98       29.47      1.40 o 
   2  -2   7      818.67      784.99     13.30 o 
   3  -2   7      396.48      369.75      9.59 o 
   4  -2   7       35.44       36.59      1.73 o 
   5  -2   7      480.50      476.74     11.45 o 
   6  -2   7      135.35      133.29      5.25 o 
   7  -2   7      488.58      503.35     14.12 o 
   8  -2   7        3.57        9.16      4.58 o 
  -7  -1   7      158.53      167.58      6.81 o 
  -6  -1   7      580.23      562.56     15.73 o 
  -5  -1   7      272.39      253.83      6.26 o 
  -4  -1   7      289.52      270.96      7.14 o 
  -3  -1   7     1325.86     1398.65     27.33 o 
  -2  -1   7     1046.48     1061.16     17.62 o 
  -1  -1   7      514.58      540.15      9.28 o 
   0  -1   7       98.05       89.68      2.45 o 
   1  -1   7     3533.77     3575.32     57.58 o 
   2  -1   7      152.24      154.90      4.32 o 
   3  -1   7       13.79       14.27      1.11 o 
   4  -1   7      873.92      833.37     14.18 o 
   5  -1   7      491.55      472.22     13.25 o 
   6  -1   7      185.22      189.90      7.42 o 
   7  -1   7        0.07       -1.02      2.39 o 
   8  -1   7       69.89       62.13      4.11 o 
   9  -1   7        0.78        0.47      2.79 o 
  -7   0   7      224.61      211.68      9.47 o 
  -6   0   7       67.79       75.00      4.33 o 
  -5   0   7       66.77       78.07      4.16 o 
  -4   0   7     1102.87     1087.04     23.98 o 
  -3   0   7      140.93      121.34      3.27 o 
  -2   0   7     1782.41     1788.99     29.26 o 
  -1   0   7        1.20        1.24      0.79 o 
   0   0   7     3432.38     3363.99     54.25 o 
   1   0   7       32.14       37.89      1.38 o 
   2   0   7       28.44       27.49      1.31 o 
   3   0   7      901.25      861.98     14.44 o 
   4   0   7      487.99      451.47     11.77 o 
   5   0   7      257.07      251.48      5.46 o 
   6   0   7        2.11        2.29      1.58 o 
   7   0   7      578.06      593.14     19.32 o 
   8   0   7      367.01      362.67     10.75 o 
   9   0   7       21.26       21.68      3.47 o 
  -7   1   7      114.86      125.97      7.32 o 
  -6   1   7      404.85      386.84     14.20 o 
  -5   1   7      103.06      103.18      4.92 o 
  -4   1   7      102.44      108.70      4.87 o 
  -3   1   7        6.82        5.21      1.49 o 
  -2   1   7      487.86      508.06      8.93 o 
  -1   1   7      183.47      165.69      3.46 o 
   0   1   7      253.25      292.97      5.41 o 
   1   1   7     1691.87     1654.28     27.00 o 
   2   1   7       26.45       30.05      1.27 o 
   3   1   7      963.98      934.64     15.62 o 
   4   1   7      143.30      145.35      3.48 o 
   5   1   7      394.74      394.43      8.55 o 
   6   1   7      274.14      278.12      6.64 o 
   7   1   7      170.57      173.97      5.55 o 
   8   1   7       76.72       79.72      4.79 o 
   9   1   7        4.46        5.12      2.62 o 
  -7   2   7      189.55      191.01     12.44 o 
  -6   2   7      114.62      117.86      6.94 o 
  -5   2   7       55.41       54.55      4.48 o 
  -4   2   7       76.37       81.87      4.18 o 
  -3   2   7     2154.79     2112.81     40.72 o 
  -2   2   7      159.18      169.29      3.39 o 
  -1   2   7       45.67       53.97      1.74 o 
   0   2   7      888.66      892.49     14.94 o 
   1   2   7       71.75       66.91      1.91 o 
   2   2   7      139.38      133.82      3.31 o 
   3   2   7      612.53      616.61     10.57 o 
   4   2   7     1408.29     1385.87     24.64 o 
   5   2   7      123.81      115.86      6.35 o 
   6   2   7     1681.70     1635.59     35.28 o 
   7   2   7      122.57      119.27      4.53 o 
   8   2   7       88.41       89.30      5.59 o 
   9   2   7       58.58       61.09      3.63 o 
  -6   3   7      188.55      193.08     12.24 o 
  -5   3   7        3.08        6.08      3.43 o 
  -4   3   7      616.82      644.01     13.47 o 
  -3   3   7       37.24       34.39      2.15 o 
  -2   3   7       62.25       53.40      2.33 o 
  -1   3   7      713.25      692.89     11.78 o 
   0   3   7      437.70      407.74      9.48 o 
   1   3   7      900.55      852.18     14.26 o 
   2   3   7       40.60       37.76      1.42 o 
   3   3   7     2574.44     2519.21     44.38 o 
   4   3   7      109.88      115.43      3.28 o 
   5   3   7      165.34      179.99      5.41 o 
   6   3   7     3497.71     3354.03     64.05 o 
   7   3   7      559.24      564.07     11.80 o 
   8   3   7        8.17        9.28      2.01 o 
   9   3   7       64.36       58.17      3.14 o 
  10   3   7      119.14      141.91      9.15 o 
  -6   4   7      102.68      116.14      9.75 o 
  -5   4   7      343.63      304.46     16.38 o 
  -4   4   7       33.02       39.86      2.88 o 
  -3   4   7     1000.18      988.82     19.87 o 
  -2   4   7      100.41       82.06      3.11 o 
  -1   4   7       50.51       50.16      2.34 o 
   0   4   7      647.78      651.54     12.04 o 
   1   4   7        3.36        1.34      1.12 o 
   2   4   7      819.29      731.43     21.71 o 
   3   4   7       21.70       31.79      1.80 o 
   4   4   7      887.42      893.85     17.38 o 
   5   4   7       73.27       58.29      3.77 o 
   6   4   7       30.44       34.44      1.88 o 
   7   4   7        8.97        7.01      1.53 o 
   8   4   7        1.44       -0.94      1.64 o 
   9   4   7      263.95      269.06      8.62 o 
  10   4   7      155.52      152.60      7.09 o 
  -5   5   7        5.46        1.45      4.98 o 
  -4   5   7      260.99      264.60     10.36 o 
  -3   5   7       34.92       28.57      2.60 o 
  -2   5   7      276.89      244.82      6.13 o 
  -1   5   7     1135.37     1085.82     21.57 o 
   0   5   7      744.42      723.21     14.73 o 
   1   5   7        4.94        5.06      1.30 o 
   2   5   7       94.62      110.98      5.37 o 
   3   5   7      703.31      671.82     15.09 o 
   4   5   7       14.41       15.36      1.74 o 
   5   5   7      279.97      281.78      7.35 o 
   6   5   7       78.08       82.94      3.55 o 
   7   5   7      225.00      223.09      6.55 o 
   8   5   7        9.84        6.40      2.38 o 
   9   5   7       18.37       25.53      3.09 o 
  10   5   7       33.82       33.34      3.66 o 
  -4   6   7       11.75       20.09      4.87 o 
  -3   6   7       12.68       13.08      3.62 o 
  -2   6   7       36.68       46.22      4.00 o 
  -1   6   7       32.63       37.33      2.76 o 
   0   6   7      167.73      161.61      5.23 o 
   1   6   7       78.15       74.37      3.41 o 
   2   6   7     1493.50     1529.96     33.51 o 
   3   6   7      957.25      989.32     37.99 o 
   4   6   7       77.12       87.76      4.23 o 
   5   6   7       94.34       87.83      4.47 o 
   6   6   7      565.43      540.69     15.28 o 
   7   6   7        0.37        2.18      2.51 o 
   8   6   7       10.67       10.59      3.19 o 
   9   6   7      254.44      255.94      9.45 o 
  10   6   7      143.67      159.10      7.73 o 
  -4   7   7       89.77      107.44      7.47 o 
  -3   7   7       23.73       14.00      4.31 o 
  -2   7   7      147.29      144.29      6.41 o 
  -1   7   7        3.67        8.48      2.86 o 
   0   7   7      139.49      139.34      5.04 o 
   1   7   7       16.20       32.08      7.85 o 
   2   7   7      209.44      212.78      9.16 o 
   3   7   7      134.79      138.95      5.39 o 
   4   7   7       61.15       68.69      3.90 o 
   5   7   7      561.67      526.43     14.83 o 
   6   7   7       17.72       17.24      3.18 o 
   7   7   7       63.33       76.56      4.56 o 
   8   7   7       46.09       36.96      3.87 o 
   9   7   7      298.72      318.50     10.97 o 
  -3   8   7       21.32       22.99      5.06 o 
  -2   8   7       99.98       98.55      7.03 o 
  -1   8   7      577.56      550.71     16.16 o 
   0   8   7       63.76       50.56      5.20 o 
   1   8   7        7.95        9.47      2.94 o 
   2   8   7       94.30       91.24      4.83 o 
   3   8   7      865.56      819.00     27.79 o 
   4   8   7       58.49       63.59      3.94 o 
   5   8   7       25.71       25.61      3.10 o 
   6   8   7      500.09      496.23     14.39 o 
   7   8   7       83.52       71.66      4.69 o 
   8   8   7      234.35      220.67      8.53 o 
   9   8   7        0.27        2.43      3.70 o 
  -2   9   7       78.47       85.63      8.09 o 
  -1   9   7       23.22       17.17      4.76 o 
   0   9   7       21.23       20.85      4.69 o 
   1   9   7      138.25      157.28      6.82 o 
   2   9   7      424.01      423.94     13.08 o 
   3   9   7       70.30       71.12      5.64 o 
   4   9   7      369.22      363.49     21.47 o 
   5   9   7      307.53      294.08      9.74 o 
   6   9   7       13.67       15.64      3.32 o 
   7   9   7       14.61        9.08      3.28 o 
   8   9   7      130.58      119.39      6.33 o 
   9   9   7      313.10      330.38     21.57 o 
  -1  10   7       29.62       28.40      5.72 o 
   0  10   7       66.92       66.48      6.60 o 
   1  10   7       16.30       20.89      4.99 o 
   2  10   7      100.26      104.33      5.64 o 
   3  10   7        6.48        4.38      4.13 o 
   4  10   7        4.35        4.77      3.96 o 
   5  10   7        1.57        5.04      4.18 o 
   6  10   7       47.09       47.59      4.28 o 
   7  10   7        0.07        0.27      3.99 o 
   8  10   7      167.37      176.14      8.01 o 
   1  11   7      104.33       95.50      7.76 o 
   2  11   7      159.23      153.95     10.99 o 
   3  11   7        5.52        7.80      4.43 o 
   4  11   7        7.82        4.70      5.08 o 
   5  11   7       15.21       15.59      4.91 o 
   6  11   7        4.43        2.98      4.91 o 
   7  11   7       33.87       31.84      6.87 o 
  -4  -9   8      173.53      195.13      8.78 o 
  -3  -9   8      575.46      578.26     28.80 o 
  -2  -9   8       42.19       40.76      5.74 o 
  -1  -9   8        1.42        2.05      3.54 o 
   0  -9   8      105.30      119.39     14.21 o 
   1  -9   8       21.27       23.44      7.88 o 
  -5  -8   8       18.57       26.65      4.35 o 
  -4  -8   8      213.62      203.37      8.49 o 
  -3  -8   8      408.07      424.60     20.06 o 
  -2  -8   8      306.24      288.40     10.06 o 
  -1  -8   8      153.31      159.32      7.30 o 
   0  -8   8      111.70      114.77      7.61 o 
   1  -8   8      136.53      145.00      9.95 o 
   2  -8   8        7.79        6.67      3.70 o 
   3  -8   8       93.10      103.66      7.62 o 
  -6  -7   8       35.32       38.20      6.59 o 
  -5  -7   8      168.36      160.39      7.58 o 
  -4  -7   8      146.50      146.32     10.44 o 
  -3  -7   8      694.60      630.70     18.16 o 
  -2  -7   8       23.80       27.39      3.59 o 
  -1  -7   8        2.43        1.42      2.52 o 
   0  -7   8      373.16      406.57     12.78 o 
   1  -7   8        7.37        4.65      2.94 o 
   2  -7   8       14.30       14.09      3.43 o 
   3  -7   8       59.32       71.64      5.23 o 
   4  -7   8      184.10      181.90      8.02 o 
  -6  -6   8      335.12      321.60     17.26 o 
  -5  -6   8        5.33        5.61      3.23 o 
  -4  -6   8      773.06      758.10     25.58 o 
  -3  -6   8       44.92       41.23      4.02 o 
  -2  -6   8      484.57      476.04     14.04 o 
  -1  -6   8      211.08      199.39      7.38 o 
   0  -6   8      171.43      168.51      5.83 o 
   1  -6   8       94.16       92.86      4.20 o 
   2  -6   8      115.78      116.12      5.69 o 
   3  -6   8      428.24      447.47     13.90 o 
   4  -6   8       23.01       14.53      3.49 o 
   5  -6   8        1.37        3.74      4.45 o 
  -7  -5   8      293.86      323.92      9.90 o 
  -6  -5   8      104.63      100.99      4.93 o 
  -5  -5   8      470.68      441.16     21.13 o 
  -4  -5   8        4.72        6.52      2.95 o 
  -3  -5   8      709.85      679.05     18.91 o 
  -2  -5   8        3.57       10.00      2.59 o 
  -1  -5   8      222.50      224.27      7.86 o 
   0  -5   8       10.04       11.58      1.91 o 
   1  -5   8     1110.72     1090.12     22.26 o 
   2  -5   8      390.36      381.47     10.02 o 
   3  -5   8      359.25      342.26     11.00 o 
   4  -5   8       89.34       97.82      5.34 o 
   5  -5   8       15.19       14.80      6.04 o 
   6  -5   8       61.65       51.52      6.53 o 
  -7  -4   8      191.19      197.25      7.29 o 
  -6  -4   8       99.32      102.59      4.93 o 
  -5  -4   8        1.52       -1.11      2.87 o 
  -4  -4   8     1629.09     1490.76     38.53 o 
  -3  -4   8       52.12       62.42      5.03 o 
  -2  -4   8      996.23      913.58     24.34 o 
  -1  -4   8      163.40      168.34      6.46 o 
   0  -4   8     1218.22     1180.00     30.41 o 
   1  -4   8      337.35      323.96      7.62 o 
   2  -4   8       44.35       50.29      3.17 o 
   3  -4   8      944.91      900.86     20.92 o 
   4  -4   8       18.15       18.81      3.23 o 
   5  -4   8      130.17      109.29      5.58 o 
   6  -4   8       23.25       19.81      3.67 o 
   7  -4   8       30.47       22.13      4.02 o 
  -7  -3   8       26.24       32.32      5.50 o 
  -6  -3   8      353.80      388.63     10.65 o 
  -5  -3   8      691.42      659.32     21.32 o 
  -4  -3   8       53.00       71.15      4.97 o 
  -3  -3   8      253.24      271.78      7.69 o 
  -2  -3   8      202.93      223.04      6.46 o 
  -1  -3   8     2466.22     2472.76     53.79 o 
   0  -3   8        6.47        8.72      1.49 o 
   1  -3   8      489.19      493.45     11.82 o 
   2  -3   8     1267.02     1218.77     27.65 o 
   3  -3   8      848.47      852.68     27.83 o 
   4  -3   8        5.16        6.01      1.74 o 
   5  -3   8      142.52      135.98      5.98 o 
   6  -3   8      230.77      233.13     15.15 o 
   7  -3   8       43.22       37.51      5.27 o 
  -7  -2   8      396.45      412.22     16.71 o 
  -6  -2   8       97.53      102.37      5.57 o 
  -5  -2   8      168.50      161.34      4.62 o 
  -4  -2   8      717.73      689.74     15.85 o 
  -3  -2   8      198.91      203.81      5.13 o 
  -2  -2   8      731.68      709.16     14.41 o 
  -1  -2   8      443.31      441.17      8.46 o 
   0  -2   8      728.48      694.26     12.74 o 
   1  -2   8      336.67      324.29      8.96 o 
   2  -2   8      938.49      898.53     16.24 o 
   3  -2   8      113.85      112.00      2.80 o 
   4  -2   8      195.55      178.39     12.12 o 
   5  -2   8       37.64       46.65      2.35 o 
   6  -2   8      228.46      238.98      6.88 o 
   7  -2   8        2.03        3.99      2.52 o 
   8  -2   8       11.86       15.73      4.75 o 
  -7  -1   8        0.46       -1.05      2.88 o 
  -6  -1   8      115.23      117.52      5.40 o 
  -5  -1   8      361.21      381.29      8.67 o 
  -4  -1   8      194.57      190.39      5.71 o 
  -3  -1   8      337.17      316.74      8.12 o 
  -2  -1   8       87.02       91.90      3.07 o 
  -1  -1   8     2202.49     2089.57     36.59 o 
   0  -1   8      265.40      271.18      5.12 o 
   1  -1   8      153.86      151.44      3.53 o 
   2  -1   8     1123.11     1108.42     19.86 o 
   3  -1   8      392.01      351.96      7.02 o 
   4  -1   8      254.74      240.52      4.90 o 
   5  -1   8      422.93      423.04     10.41 o 
   6  -1   8      225.04      208.08     13.26 o 
   7  -1   8        0.38        3.06      2.67 o 
   8  -1   8      124.62      123.84      6.12 o 
  -7   0   8      182.10      180.03      8.91 o 
  -6   0   8       67.28       65.43      4.35 o 
  -5   0   8      633.30      630.68     17.40 o 
  -4   0   8       97.90      111.81      4.23 o 
  -3   0   8       24.44       27.39      2.25 o 
  -2   0   8      363.52      394.97      7.77 o 
  -1   0   8      362.33      364.05      6.64 o 
   0   0   8     1143.53     1159.50     19.23 o 
   1   0   8      125.25      152.80      3.32 o 
   2   0   8     3597.21     3529.23     67.28 o 
   3   0   8       98.73      100.81      2.97 o 
   4   0   8       27.69       35.59      2.02 o 
   5   0   8      654.74      651.49     13.58 o 
   6   0   8      120.82      128.06      4.08 o 
   7   0   8       33.42       35.80      3.36 o 
   8   0   8      118.73      115.02      5.60 o 
   9   0   8      297.25      303.28     13.41 o 
  -6   1   8       83.72       85.65      5.83 o 
  -5   1   8       83.30      102.17      5.17 o 
  -4   1   8      354.22      348.47     10.45 o 
  -3   1   8      210.58      208.51      5.98 o 
  -2   1   8     1241.65     1252.55     22.42 o 
  -1   1   8     2113.08     2137.58     34.91 o 
   0   1   8       49.57       47.27      1.68 o 
   1   1   8     2481.85     2545.05     41.31 o 
   2   1   8        5.94        6.38      1.00 o 
   3   1   8      108.98      109.50      2.74 o 
   4   1   8      537.62      515.02     10.15 o 
   5   1   8      764.90      731.58     16.59 o 
   6   1   8       33.20       28.59      2.47 o 
   7   1   8        0.69        0.38      2.10 o 
   8   1   8      218.54      225.69      6.89 o 
   9   1   8       35.94       42.53      5.03 o 
  -6   2   8      212.94      220.98      9.98 o 
  -5   2   8      353.40      359.56     13.79 o 
  -4   2   8       34.55       44.81      3.47 o 
  -3   2   8       25.66       29.45      2.42 o 
  -2   2   8     2393.73     2360.45     45.12 o 
  -1   2   8     1451.96     1408.41     23.28 o 
   0   2   8      560.51      568.16      9.89 o 
   1   2   8      142.21      151.68      3.33 o 
   2   2   8     1705.19     1690.69     27.70 o 
   3   2   8        8.66        8.75      2.02 o 
   4   2   8       85.64       83.25      2.44 o 
   5   2   8       68.47       65.30      3.02 o 
   6   2   8      103.95      114.28      4.32 o 
   7   2   8      317.30      311.62      8.39 o 
   8   2   8       11.72       17.46      2.37 o 
   9   2   8       12.63        9.95      2.78 o 
  -6   3   8       48.53       37.12      6.64 o 
  -5   3   8       18.58       24.19      4.28 o 
  -4   3   8      191.79      195.03      7.05 o 
  -3   3   8      144.91      158.71      5.73 o 
  -2   3   8      376.33      360.09      8.10 o 
  -1   3   8      786.86      792.08     14.50 o 
   0   3   8       51.80       49.90      1.98 o 
   1   3   8     1507.11     1489.00     29.06 o 
   2   3   8      626.73      594.44     11.08 o 
   3   3   8       58.14       57.46      3.25 o 
   4   3   8      244.43      232.71      5.50 o 
   5   3   8     1146.12     1165.49     22.95 o 
   6   3   8      103.92      130.20      4.61 o 
   7   3   8        7.43        5.97      1.83 o 
   8   3   8      169.47      167.48      5.04 o 
   9   3   8      109.89      130.54      7.37 o 
  -5   4   8      113.52      120.77      7.29 o 
  -4   4   8       35.24       41.52      4.52 o 
  -3   4   8      141.81      143.48      4.58 o 
  -2   4   8      110.02      116.13      3.87 o 
  -1   4   8      146.84      134.80      4.03 o 
   0   4   8      481.14      490.17     10.29 o 
   1   4   8      145.78      149.66      3.56 o 
   2   4   8        8.60       10.25      1.04 o 
   3   4   8        8.26        7.31      1.02 o 
   4   4   8     1522.72     1472.69     28.49 o 
   5   4   8       35.20       35.38      1.56 o 
   6   4   8     1587.24     1604.46     34.78 o 
   7   4   8      131.55      142.24      5.93 o 
   8   4   8      278.98      295.67      7.08 o 
   9   4   8       26.33       30.99      3.22 o 
  -5   5   8       28.19       32.98      6.64 o 
  -4   5   8        3.35        1.00      2.92 o 
  -3   5   8      125.95      146.08      5.35 o 
  -2   5   8      581.75      565.82     12.14 o 
  -1   5   8       74.81       65.27      2.86 o 
   0   5   8        8.11        6.26      1.66 o 
   1   5   8     1077.15     1074.34     23.92 o 
   2   5   8      228.68      207.24      5.81 o 
   3   5   8      912.98      909.19     18.22 o 
   4   5   8       40.28       40.22      2.42 o 
   5   5   8      407.81      433.92     10.53 o 
   6   5   8      283.57      263.84      7.34 o 
   7   5   8      148.11      156.36      5.33 o 
   8   5   8        2.61        2.57      2.36 o 
   9   5   8        1.17        2.73      2.72 o 
  -4   6   8       58.74       60.50      4.62 o 
  -3   6   8      199.25      191.21      6.43 o 
  -2   6   8      127.66      104.73      5.30 o 
  -1   6   8      209.36      190.86      6.06 o 
   0   6   8      355.73      365.79      9.64 o 
   1   6   8      758.34      720.72     19.67 o 
   2   6   8       24.62       26.96      2.26 o 
   3   6   8       52.83       59.55      3.42 o 
   4   6   8     1743.12     1694.68     42.73 o 
   5   6   8      106.47      115.70     10.31 o 
   6   6   8      159.90      149.97      6.18 o 
   7   6   8       64.84       59.62      4.22 o 
   8   6   8      217.61      231.78     10.48 o 
   9   6   8        1.10        2.40      3.62 o 
  -3   7   8        0.03        3.91      5.29 o 
  -2   7   8      207.06      179.83      7.42 o 
  -1   7   8      170.50      165.16      6.90 o 
   0   7   8       98.13      100.52      4.48 o 
   1   7   8       79.06       77.19      3.81 o 
   2   7   8        9.97       13.07      3.52 o 
   3   7   8      421.51      398.01     11.58 o 
   4   7   8       85.05       77.37      4.25 o 
   5   7   8       87.82       91.40      4.89 o 
   6   7   8        0.37        1.03      2.67 o 
   7   7   8      428.46      427.65     13.04 o 
   8   7   8       61.29       67.30      4.78 o 
   9   7   8       36.46       43.05      4.43 o 
  -2   8   8       56.07       50.26      5.70 o 
  -1   8   8       19.06       15.19      3.55 o 
   0   8   8      378.83      371.64     11.89 o 
   1   8   8      364.89      356.21     11.40 o 
   2   8   8       64.24       67.21      5.35 o 
   3   8   8       70.92       71.85      5.71 o 
   4   8   8      179.33      189.72     11.50 o 
   5   8   8       13.16       19.40      4.13 o 
   6   8   8       37.59       33.77      3.72 o 
   7   8   8       10.81        8.12      3.20 o 
   8   8   8        1.73       -2.65      3.14 o 
   9   8   8       20.92       19.27      3.90 o 
  -1   9   8      100.23      106.84     10.58 o 
   0   9   8       99.38      104.73      7.47 o 
   1   9   8       85.59       95.22      7.03 o 
   2   9   8        2.11        0.29      3.83 o 
   3   9   8       24.14       23.65      4.67 o 
   4   9   8      607.56      600.93     21.41 o 
   5   9   8       65.25       66.49      4.48 o 
   6   9   8       58.41       55.12      4.39 o 
   7   9   8      195.76      201.13      8.31 o 
   8   9   8       82.55       93.56      5.81 o 
   0  10   8        1.29       -0.70      4.69 o 
   1  10   8       13.57       12.98      4.90 o 
   2  10   8      183.30      190.79      8.24 o 
   3  10   8      541.77      521.99     19.34 o 
   4  10   8       92.93      101.38      7.31 o 
   5  10   8       28.76       31.84      5.27 o 
   6  10   8      226.90      221.18      8.62 o 
   7  10   8      120.22      125.91      6.48 o 
   8  10   8       13.69       14.37      5.20 o 
   2  11   8       25.14       28.48      5.79 o 
   3  11   8       53.77       63.64      6.64 o 
   4  11   8        0.98       -4.25      4.25 o 
   5  11   8       18.75       17.87      5.11 o 
   6  11   8        3.38       -1.09      4.60 o 
  -2  -9   9      180.49      195.65     14.73 o 
  -1  -9   9       21.66       28.11      5.35 o 
  -4  -8   9       75.54       68.77      5.44 o 
  -3  -8   9       31.90       29.89      5.92 o 
  -2  -8   9       47.60       41.55      4.46 o 
  -1  -8   9      141.60      147.29     11.50 o 
   0  -8   9        2.49        0.25      5.91 o 
   1  -8   9      228.02      237.18     11.84 o 
   2  -8   9       45.10       35.67      8.30 o 
  -5  -7   9      376.17      355.81     12.39 o 
  -4  -7   9       57.68       61.88      4.99 o 
  -3  -7   9      203.73      214.66      8.54 o 
  -2  -7   9      165.71      163.70      7.34 o 
  -1  -7   9      364.26      368.98     12.61 o 
   0  -7   9       49.02       49.40      4.37 o 
   1  -7   9        1.30        7.78      4.40 o 
   2  -7   9      484.95      516.53     22.51 o 
   3  -7   9        5.61        5.85      3.59 o 
  -6  -6   9      162.24      173.09      6.91 o 
  -5  -6   9       31.97       34.51      4.55 o 
  -4  -6   9      223.59      212.88      8.60 o 
  -3  -6   9      169.81      160.44      7.02 o 
  -2  -6   9      681.64      652.06     18.55 o 
  -1  -6   9      129.64      131.41      6.22 o 
   0  -6   9        5.04        4.52      3.22 o 
   1  -6   9      421.71      433.24     13.44 o 
   2  -6   9      396.61      390.17     12.58 o 
   3  -6   9       98.82       98.59      5.82 o 
   4  -6   9        1.85        0.28      3.35 o 
   5  -6   9      272.35      273.63     10.36 o 
  -6  -5   9      103.68      106.70      5.34 o 
  -5  -5   9      292.78      282.83     10.18 o 
  -4  -5   9        0.31        2.70      4.21 o 
  -3  -5   9      641.44      615.62     17.71 o 
  -2  -5   9      120.38      119.20      6.44 o 
  -1  -5   9       88.68       82.06      4.63 o 
   0  -5   9     1055.10     1035.71     27.30 o 
   1  -5   9      213.24      213.02      7.90 o 
   2  -5   9       23.81       23.88      2.79 o 
   3  -5   9      300.10      286.68     12.23 o 
   4  -5   9      282.69      291.84     10.17 o 
   5  -5   9        4.87       10.07      3.66 o 
   6  -5   9        4.92       -2.28      6.22 o 
  -6  -4   9      597.16      578.22     14.86 o 
  -5  -4   9      301.44      293.82     10.29 o 
  -4  -4   9      448.12      446.99     13.63 o 
  -3  -4   9       92.62       87.64      4.88 o 
  -2  -4   9      922.05      935.69     25.06 o 
  -1  -4   9      218.85      213.92      7.74 o 
   0  -4   9      199.22      192.38      7.02 o 
   1  -4   9      265.98      257.71      7.22 o 
   2  -4   9      459.78      465.81     11.84 o 
   3  -4   9      410.66      409.34     10.78 o 
   4  -4   9       12.10       10.89      3.19 o 
   5  -4   9       60.99       61.38      4.53 o 
   6  -4   9       62.36       70.55      5.15 o 
  -6  -3   9      168.91      174.46      6.60 o 
  -5  -3   9      103.84       97.47      5.55 o 
  -4  -3   9        2.23       -0.66      2.68 o 
  -3  -3   9      906.20      925.39     24.81 o 
  -2  -3   9      104.48       99.36      4.11 o 
  -1  -3   9      559.93      569.80     13.81 o 
   0  -3   9       18.89       21.67      2.04 o 
   1  -3   9     1109.12     1155.29     25.23 o 
   2  -3   9       15.63       19.46      2.50 o 
   3  -3   9        3.23        7.72      2.21 o 
   4  -3   9      531.11      528.91     31.84 o 
   5  -3   9       72.41       70.77      4.98 o 
   6  -3   9       58.56       53.89      4.58 o 
   7  -3   9       80.62       82.51      6.66 o 
  -6  -2   9      170.94      133.03     16.70 o 
  -5  -2   9      328.94      319.84     10.63 o 
  -4  -2   9      658.27      609.73     14.28 o 
  -3  -2   9      201.89      188.07      5.52 o 
  -2  -2   9      355.35      361.91      8.10 o 
  -1  -2   9        2.98        3.78      2.05 o 
   0  -2   9      977.71      994.80     18.04 o 
   1  -2   9        8.85        7.88      1.17 o 
   2  -2   9        6.17        6.75      1.21 o 
   3  -2   9      809.72      773.50     17.75 o 
   4  -2   9      113.61      105.82      3.55 o 
   5  -2   9       74.95       78.43      3.14 o 
   6  -2   9        6.96       10.33      3.08 o 
   7  -2   9      255.14      270.18     18.56 o 
  -6  -1   9      506.13      530.30     15.15 o 
  -5  -1   9       96.22      102.29      4.91 o 
  -4  -1   9      122.63      118.37      4.46 o 
  -3  -1   9     1638.08     1571.51     34.25 o 
  -2  -1   9     1138.73     1014.98     22.57 o 
  -1  -1   9      339.66      370.55      8.24 o 
   0  -1   9       95.71       96.14      3.54 o 
   1  -1   9      903.66      905.03     18.07 o 
   2  -1   9      270.74      248.67      5.83 o 
   3  -1   9      984.67     1007.06     18.29 o 
   4  -1   9      311.09      317.47      7.54 o 
   5  -1   9        1.29        0.59      1.65 o 
   6  -1   9      160.76      170.82      5.65 o 
   7  -1   9        1.05        0.76      2.61 o 
   8  -1   9        1.79        3.86      3.09 o 
  -6   0   9       17.68       22.94      3.62 o 
  -5   0   9      109.72      101.45      5.21 o 
  -4   0   9      504.35      486.99     13.91 o 
  -3   0   9      246.53      255.58      7.08 o 
  -2   0   9      299.59      290.54      7.63 o 
  -1   0   9       86.06       91.84      3.16 o 
   0   0   9     1881.83     1845.06     32.63 o 
   1   0   9      137.61      133.56      3.16 o 
   2   0   9      362.00      372.79      6.87 o 
   3   0   9      694.48      692.37     12.96 o 
   4   0   9      464.11      441.78     10.61 o 
   5   0   9        3.17        5.81      1.93 o 
   6   0   9       31.02       36.27      3.23 o 
   7   0   9      445.71      439.32     12.86 o 
   8   0   9       46.70       50.53      4.11 o 
  -6   1   9      543.05      539.46     19.08 o 
  -5   1   9      109.47      112.43      5.61 o 
  -4   1   9      361.21      332.59     10.43 o 
  -3   1   9      395.79      398.83     11.79 o 
  -2   1   9       11.83        7.59      1.90 o 
  -1   1   9      152.40      144.69      3.74 o 
   0   1   9       23.57       22.36      1.40 o 
   1   1   9       18.18       18.05      1.32 o 
   2   1   9     1649.87     1610.60     28.56 o 
   3   1   9     1162.19     1134.86     22.40 o 
   4   1   9        2.99        3.50      1.34 o 
   5   1   9       57.90       66.61      3.23 o 
   6   1   9      137.98      128.37      4.70 o 
   7   1   9       97.16      121.33      8.26 o 
   8   1   9        4.91        7.68      4.30 o 
   9   1   9       47.52       43.35      3.57 o 
  -5   2   9       28.07       27.34      4.28 o 
  -4   2   9       69.20       71.88      4.32 o 
  -3   2   9      353.73      330.95     10.50 o 
  -2   2   9      143.61      132.80      4.65 o 
  -1   2   9      541.18      547.60     11.46 o 
   0   2   9     1551.47     1543.23     30.22 o 
   1   2   9      453.75      465.20      8.37 o 
   2   2   9      842.00      814.93     13.93 o 
   3   2   9       12.47       13.78      1.79 o 
   4   2   9      508.97      514.96     10.98 o 
   5   2   9      120.15      109.30      4.11 o 
   6   2   9       90.52       98.39      4.13 o 
   7   2   9      169.28      148.16      5.31 o 
   8   2   9        9.58       12.64      2.40 o 
   9   2   9      219.27      240.01      7.66 o 
  -5   3   9       35.31       44.25      4.98 o 
  -4   3   9      469.19      480.07     13.94 o 
  -3   3   9        1.94        3.82      2.60 o 
  -2   3   9      127.65      123.95      4.61 o 
  -1   3   9      934.24      897.14     20.27 o 
   0   3   9      318.96      295.72      6.88 o 
   1   3   9      135.32      136.01      3.56 o 
   2   3   9        0.09        1.29      1.18 o 
   3   3   9      661.47      614.81     11.65 o 
   4   3   9       62.34       74.25      3.92 o 
   5   3   9       92.91       82.96      3.59 o 
   6   3   9       77.54       92.73      5.96 o 
   7   3   9      275.67      277.40      7.94 o 
   8   3   9      525.15      506.04     14.48 o 
   9   3   9       20.93       24.78      2.76 o 
  -5   4   9       41.21       34.89      5.02 o 
  -4   4   9        0.57       -1.03      3.63 o 
  -3   4   9      383.03      364.26     11.03 o 
  -2   4   9      323.50      354.54      8.24 o 
  -1   4   9     1305.86     1276.04     28.28 o 
   0   4   9       29.82       29.56      2.25 o 
   1   4   9       60.27       57.66      2.64 o 
   2   4   9     1574.31     1496.31     29.30 o 
   3   4   9       16.47       16.60      1.72 o 
   4   4   9       93.59       91.65      3.00 o 
   5   4   9      167.45      159.11      4.35 o 
   6   4   9      213.51      241.66      7.64 o 
   7   4   9       14.07        9.91      1.93 o 
   8   4   9      454.47      386.47      8.84 o 
   9   4   9      239.96      239.85      7.69 o 
  -4   5   9      251.29      252.45     10.89 o 
  -3   5   9        0.04        2.05      2.45 o 
  -2   5   9        4.96        6.57      2.06 o 
  -1   5   9      645.29      665.92     14.04 o 
   0   5   9     1327.20     1258.78     27.91 o 
   1   5   9      238.86      230.50      6.55 o 
   2   5   9      397.35      398.03      8.84 o 
   3   5   9       33.54       35.96      2.36 o 
   4   5   9       87.97      116.40      4.25 o 
   5   5   9      106.61       97.27      7.87 o 
   6   5   9       33.13       25.48      2.52 o 
   7   5   9       96.29      102.50      4.49 o 
   8   5   9      122.47      116.08      4.97 o 
   9   5   9      118.18      127.23      5.51 o 
  -3   6   9       29.46       45.54      7.43 o 
  -2   6   9      180.56      185.58      6.31 o 
  -1   6   9      458.29      452.04     11.66 o 
   0   6   9        1.06        9.31      2.67 o 
   1   6   9       92.34       92.69      4.83 o 
   2   6   9      251.96      229.91      7.98 o 
   3   6   9      293.10      309.95     21.04 o 
   4   6   9      197.97      191.59      8.10 o 
   5   6   9        0.41        3.15      2.44 o 
   6   6   9      246.33      268.77      9.04 o 
   7   6   9        0.57        1.86      2.98 o 
   8   6   9       26.92       23.44      5.47 o 
   9   6   9       18.31       12.76      3.00 o 
  -3   7   9        0.73       -2.23      4.13 o 
  -2   7   9      190.47      190.98      7.94 o 
  -1   7   9       54.50       46.56      4.14 o 
   0   7   9      153.77      151.39      5.74 o 
   1   7   9      122.33      136.69      6.25 o 
   2   7   9      168.72      166.37      6.90 o 
   3   7   9       42.19       47.98      5.91 o 
   4   7   9       32.44       28.41      4.30 o 
   5   7   9      388.20      406.13     12.27 o 
   6   7   9       82.28       83.21      4.75 o 
   7   7   9        3.91        3.39      2.99 o 
   8   7   9      155.51      138.57      6.76 o 
   9   7   9       97.69      107.63      6.38 o 
  -2   8   9       10.69        6.44      4.83 o 
  -1   8   9      244.97      229.80      8.98 o 
   0   8   9        0.88       -0.24      3.14 o 
   1   8   9      270.24      258.02     21.15 o 
   2   8   9        9.06        6.58      3.88 o 
   3   8   9       77.60       77.93      6.01 o 
   4   8   9       92.80       94.67      7.88 o 
   5   8   9       33.43       37.84      3.69 o 
   6   8   9      233.52      229.62      8.62 o 
   7   8   9        9.32        6.99      3.40 o 
   8   8   9      243.41      240.01      9.25 o 
  -1   9   9      165.64      137.50     12.86 o 
   0   9   9       23.33       30.74      5.34 o 
   1   9   9      108.27      117.52      7.98 o 
   2   9   9       28.87       33.56      5.81 o 
   3   9   9        2.04        1.66      5.08 o 
   4   9   9       17.04       13.59      4.54 o 
   5   9   9      430.57      432.69     16.86 o 
   6   9   9       27.54       34.04      4.03 o 
   7   9   9        8.90        7.43      3.67 o 
   8   9   9       16.09       15.03      3.94 o 
   1  10   9      180.05      154.62     15.14 o 
   2  10   9        5.89        4.86      4.39 o 
   3  10   9        2.43        3.13      4.16 o 
   4  10   9       65.35       56.37      6.08 o 
   5  10   9       25.48       32.32      5.57 o 
   6  10   9       92.83       87.13      7.25 o 
   7  10   9       79.03       76.33      6.55 o 
   4  11   9      220.33      230.38     13.27 o 
   5  11   9       60.57       59.31     10.16 o 
  -2  -8  10       59.14       51.01      6.23 o 
  -1  -8  10      568.79      579.60     21.41 o 
   0  -8  10       87.74       88.97     10.37 o 
  -4  -7  10       45.53       51.92      4.95 o 
  -3  -7  10      460.02      448.90     14.25 o 
  -2  -7  10        5.47        4.48      3.59 o 
  -1  -7  10        4.98        2.68      4.01 o 
   0  -7  10      214.99      216.33     10.63 o 
   1  -7  10        8.60        9.74      5.18 o 
   2  -7  10      259.81      263.62     12.75 o 
   3  -7  10        0.28        3.53      6.22 o 
  -5  -6  10       54.56       56.43     11.61 o 
  -4  -6  10      428.80      412.67     13.53 o 
  -3  -6  10        0.47        0.65      3.14 o 
  -2  -6  10       34.86       40.84      4.20 o 
  -1  -6  10      640.36      626.30     18.08 o 
   0  -6  10      407.92      408.38     15.61 o 
   1  -6  10        9.11       13.09      3.54 o 
   2  -6  10        0.63       -2.96      4.07 o 
   3  -6  10        3.48        3.54      3.58 o 
   4  -6  10        0.84        2.87      4.00 o 
  -5  -5  10      501.24      511.22     15.88 o 
  -4  -5  10       46.80       45.27      4.46 o 
  -3  -5  10      386.29      378.14     12.29 o 
  -2  -5  10       58.14       54.63      4.50 o 
  -1  -5  10      544.34      524.24     15.48 o 
   0  -5  10       94.80       99.34      5.30 o 
   1  -5  10       12.44        9.39      3.59 o 
   2  -5  10      435.73      440.21     11.68 o 
   3  -5  10      572.75      595.96     17.72 o 
   4  -5  10       14.58       14.82      3.96 o 
   5  -5  10        0.05        5.53      3.75 o 
  -5  -4  10        2.76        4.63      3.59 o 
  -4  -4  10      429.98      419.44     13.32 o 
  -3  -4  10        9.24        3.90      3.29 o 
  -2  -4  10      324.45      316.73     13.89 o 
  -1  -4  10      316.55      300.42      9.98 o 
   0  -4  10      931.16      907.28     24.35 o 
   1  -4  10       59.16       60.22      3.98 o 
   2  -4  10      806.96      807.63     33.92 o 
   3  -4  10      503.68      502.76     12.95 o 
   4  -4  10       15.42       11.84      3.50 o 
   5  -4  10      320.57      313.00     13.60 o 
   6  -4  10        1.20        4.60      3.62 o 
  -5  -3  10      360.28      361.12     12.12 o 
  -4  -3  10      294.31      287.17     10.04 o 
  -3  -3  10      223.43      198.76      7.85 o 
  -2  -3  10      587.78      522.43     15.24 o 
  -1  -3  10      758.34      741.03     20.35 o 
   0  -3  10      420.66      404.41     12.21 o 
   1  -3  10      329.27      349.94     12.17 o 
   2  -3  10      142.19      146.71      6.04 o 
   3  -3  10      102.59      108.57      5.29 o 
   4  -3  10       13.86       14.38      2.70 o 
   5  -3  10       22.44       19.88      3.67 o 
   6  -3  10       95.02       90.38     13.29 o 
  -6  -2  10       53.52       49.98      9.54 o 
  -5  -2  10      275.02      268.00     15.87 o 
  -4  -2  10      449.26      466.54     14.23 o 
  -3  -2  10       14.48       11.76      3.13 o 
  -2  -2  10      783.50      787.96     21.58 o 
  -1  -2  10      294.91      270.64      7.10 o 
   0  -2  10       81.68       77.39      2.73 o 
   1  -2  10     1143.19     1131.26     22.40 o 
   2  -2  10     1254.55     1242.19     25.06 o 
   3  -2  10      337.42      312.33      7.51 o 
   4  -2  10        9.02       10.54      1.77 o 
   5  -2  10      402.98      394.97     10.69 o 
   6  -2  10      103.70      108.13      7.33 o 
   7  -2  10       22.72       18.98      5.06 o 
  -5  -1  10      137.08      130.66      5.73 o 
  -4  -1  10      147.06      146.75      6.04 o 
  -3  -1  10      148.77      164.72      5.39 o 
  -2  -1  10      132.00      117.06      4.88 o 
  -1  -1  10     1179.35     1179.08     26.04 o 
   0  -1  10        0.30        2.82      1.46 o 
   1  -1  10      628.56      640.55     13.24 o 
   2  -1  10       81.06       74.48      4.66 o 
   3  -1  10      131.13      134.10      4.45 o 
   4  -1  10      199.68      191.01      5.14 o 
   5  -1  10       20.92       23.59      2.41 o 
   6  -1  10      255.16      269.41     10.41 o 
   7  -1  10       40.42       34.21      3.86 o 
   8  -1  10      332.72      345.93     16.80 o 
  -5   0  10      479.73      462.81     18.26 o 
  -4   0  10       87.03       86.86      4.72 o 
  -3   0  10      112.19       94.78      4.03 o 
  -2   0  10      816.79      813.09     18.59 o 
  -1   0  10      165.86      167.62      5.34 o 
   0   0  10      110.69      117.69      3.75 o 
   1   0  10      239.68      237.91      8.46 o 
   2   0  10      662.54      632.18     14.58 o 
   3   0  10        1.83        3.87      1.61 o 
   4   0  10       36.82       38.13      2.35 o 
   5   0  10      223.91      201.68     13.06 o 
   6   0  10      100.80      108.52      6.20 o 
   7   0  10      123.24      123.87      5.83 o 
   8   0  10        0.20        2.24      3.25 o 
  -5   1  10       28.72       35.80      5.70 o 
  -4   1  10      173.38      174.24      6.94 o 
  -3   1  10      567.36      568.54     15.97 o 
  -2   1  10      535.18      488.97     11.92 o 
  -1   1  10       35.58       37.85      2.58 o 
   0   1  10      237.14      240.46      5.90 o 
   1   1  10     1628.04     1596.84     30.96 o 
   2   1  10       15.70       18.08      2.07 o 
   3   1  10     1131.67     1169.14     27.38 o 
   4   1  10      752.28      709.83     16.30 o 
   5   1  10      336.88      349.28      9.11 o 
   6   1  10       35.40       33.27      2.82 o 
   7   1  10        0.43        2.40      2.49 o 
   8   1  10      202.85      213.56     15.75 o 
  -5   2  10      261.43      260.79     11.30 o 
  -4   2  10       40.18       51.14      4.21 o 
  -3   2  10       69.67       75.37      4.48 o 
  -2   2  10      491.94      492.36     14.03 o 
  -1   2  10       22.53       24.70      2.07 o 
   0   2  10     1302.80     1284.91     25.25 o 
   1   2  10       43.53       38.14      2.26 o 
   2   2  10      394.32      382.02      8.49 o 
   3   2  10       70.26       67.50      2.88 o 
   4   2  10      261.32      267.51      6.65 o 
   5   2  10       69.99       58.01      3.18 o 
   6   2  10       58.61       62.48      3.45 o 
   7   2  10      255.87      265.92     10.82 o 
   8   2  10      130.97      131.17      4.85 o 
  -4   3  10        9.52        4.43      3.98 o 
  -3   3  10      246.17      242.36     11.75 o 
  -2   3  10      602.47      573.50     16.03 o 
  -1   3  10      161.85      157.10      8.92 o 
   0   3  10       41.31       48.32      2.72 o 
   1   3  10     1025.06      980.31     19.62 o 
   2   3  10      104.17       99.87      4.04 o 
   3   3  10      279.09      271.42      6.60 o 
   4   3  10      233.43      233.23      6.00 o 
   5   3  10      488.49      490.25     11.99 o 
   6   3  10       10.13        9.32      2.30 o 
   7   3  10      158.57      175.50      6.04 o 
   8   3  10        3.10        0.70      2.26 o 
   9   3  10        8.27        6.11      2.65 o 
  -4   4  10        9.70        5.85      3.93 o 
  -3   4  10      236.85      244.19      8.63 o 
  -2   4  10        2.91        5.15      2.93 o 
  -1   4  10       46.83       43.61      3.50 o 
   0   4  10      488.29      486.95     11.97 o 
   1   4  10      136.95      125.12      4.06 o 
   2   4  10      357.65      350.65      7.20 o 
   3   4  10        4.03        2.20      1.32 o 
   4   4  10      620.54      595.89     11.55 o 
   5   4  10       22.74       30.61      3.65 o 
   6   4  10       20.51       24.88      2.18 o 
   7   4  10      288.26      251.13      9.40 o 
   8   4  10      943.41      926.86     28.85 o 
   9   4  10        8.70        4.69      3.09 o 
  -3   5  10        2.59        4.41      3.83 o 
  -2   5  10      106.05      109.71      4.69 o 
  -1   5  10        3.77        3.16      2.42 o 
   0   5  10       31.50       32.33      2.78 o 
   1   5  10       36.62       37.14      2.86 o 
   2   5  10        1.57       -0.02      1.76 o 
   3   5  10      299.19      282.80     11.97 o 
   4   5  10       94.30       81.91      3.65 o 
   5   5  10      468.10      476.00     11.76 o 
   6   5  10       28.39       28.45      2.79 o 
   7   5  10      301.86      302.46     13.85 o 
   8   5  10      313.41      283.27      9.28 o 
   9   5  10        1.63       -2.61      3.01 o 
  -3   6  10      268.06      258.12     11.27 o 
  -2   6  10      119.79      122.31      5.17 o 
  -1   6  10        6.41        4.90      2.45 o 
   0   6  10       99.79      108.77      4.60 o 
   1   6  10      281.74      263.35      9.13 o 
   2   6  10      198.87      197.55      7.65 o 
   3   6  10       35.14       36.04      3.01 o 
   4   6  10      318.10      307.83     14.58 o 
   5   6  10        3.02        4.39      2.79 o 
   6   6  10       59.00       75.13     10.38 o 
   7   6  10        6.49        7.18      3.34 o 
   8   6  10        1.50        3.55      2.80 o 
   9   6  10       25.55       26.03      3.64 o 
  -2   7  10       22.51       33.25      4.34 o 
  -1   7  10       54.70       68.41      5.63 o 
   0   7  10      493.65      449.64     13.68 o 
   1   7  10      144.60      137.78      6.49 o 
   2   7  10      135.56      130.97      6.38 o 
   3   7  10      231.13      217.34     10.04 o 
   4   7  10      364.73      335.71     33.50 o 
   5   7  10        2.64        3.20      2.85 o 
   6   7  10      327.54      290.49     10.03 o 
   7   7  10      293.97      277.89      9.89 o 
   8   7  10        0.26       -0.04      3.57 o 
  -1   8  10       39.54       39.51      4.86 o 
   0   8  10        6.51        5.13      4.16 o 
   1   8  10       26.87       22.95      3.75 o 
   2   8  10       70.91       68.43      6.01 o 
   3   8  10       20.97       18.62      4.32 o 
   4   8  10       32.23       39.13      5.19 o 
   5   8  10       31.32       34.17      4.49 o 
   6   8  10       72.49       77.99      5.23 o 
   7   8  10       20.34       21.89      4.14 o 
   8   8  10        8.32        7.92      4.80 o 
   0   9  10      208.32      204.70     15.35 o 
   1   9  10        1.51        3.11      7.05 o 
   2   9  10        1.22       -3.26      8.40 o 
   3   9  10      118.21      113.41      7.62 o 
   4   9  10       67.84       64.24      6.38 o 
   5   9  10       12.59       13.07      4.99 o 
   6   9  10        3.59       -0.99      3.44 o 
   7   9  10       76.23       98.16      5.85 o 
   2  10  10        4.53        4.15      6.84 o 
   3  10  10      126.07      142.62      9.09 o 
   4  10  10       10.03        6.87      4.60 o 
   5  10  10       27.90       27.81      5.64 o 
   6  10  10      461.34      439.80     27.89 o 
  -2  -7  11       54.73       53.38      5.05 o 
  -1  -7  11      231.14      239.46     17.01 o 
   0  -7  11       90.72      102.86      7.61 o 
   1  -7  11       40.05       39.82      8.92 o 
  -3  -6  11       65.23       63.32      5.18 o 
  -2  -6  11      738.02      714.00     24.06 o 
  -1  -6  11       38.49       39.25      4.50 o 
   0  -6  11       95.97       94.38      7.23 o 
   1  -6  11      276.27      266.61     12.08 o 
   2  -6  11       13.55       24.56      5.43 o 
   3  -6  11       61.98       71.14     10.37 o 
  -4  -5  11       17.54       28.88      4.50 o 
  -3  -5  11      443.62      437.09     18.70 o 
  -2  -5  11        3.65        3.89      3.63 o 
  -1  -5  11       96.09       94.21      5.51 o 
   0  -5  11      217.80      210.25      8.33 o 
   1  -5  11       62.31       68.01      6.05 o 
   2  -5  11       77.84       70.19      6.07 o 
   3  -5  11        9.34        9.35      4.89 o 
   4  -5  11      340.06      320.19     11.51 o 
  -4  -4  11      466.42      482.71     15.10 o 
  -3  -4  11        0.17        1.56      3.98 o 
  -2  -4  11      478.88      460.94     14.25 o 
  -1  -4  11      162.88      151.11      6.86 o 
   0  -4  11      330.32      343.18     11.18 o 
   1  -4  11        4.93        4.10      3.03 o 
   2  -4  11      111.41      104.42      6.81 o 
   3  -4  11       12.70       20.79      6.12 o 
   4  -4  11       23.94       27.80      4.45 o 
   5  -4  11        4.12        6.29      3.85 o 
  -5  -3  11       98.63      113.01      6.42 o 
  -4  -3  11        4.37        2.53      3.50 o 
  -3  -3  11      876.98      846.38     23.49 o 
  -2  -3  11       92.32       90.76      5.38 o 
  -1  -3  11      143.38      148.78      6.90 o 
   0  -3  11       44.56       50.44      5.46 o 
   1  -3  11      475.62      474.44     14.01 o 
   2  -3  11       22.37       25.63      2.82 o 
   3  -3  11      122.77      134.15      6.26 o 
   4  -3  11      565.66      579.70     25.72 o 
   5  -3  11       43.90       49.88      6.23 o 
   6  -3  11       37.34       37.53      4.53 o 
  -5  -2  11       32.32       27.43      5.79 o 
  -4  -2  11      235.82      224.29      8.91 o 
  -3  -2  11      201.92      202.83      8.05 o 
  -2  -2  11      220.93      213.81      8.13 o 
  -1  -2  11       69.03       76.56      5.08 o 
   0  -2  11      810.62      791.51     21.71 o 
   1  -2  11        2.66        3.08      2.61 o 
   2  -2  11      318.59      314.45      8.68 o 
   3  -2  11      311.03      317.48     10.57 o 
   4  -2  11      220.67      209.38      9.68 o 
   5  -2  11       14.45       17.70      3.47 o 
   6  -2  11       80.09       66.27      6.23 o 
  -5  -1  11        4.38        9.25      4.90 o 
  -4  -1  11      165.57      173.98      6.66 o 
  -3  -1  11      505.82      507.97     12.53 o 
  -2  -1  11        3.31        7.12      2.08 o 
  -1  -1  11      757.90      733.01     17.03 o 
   0  -1  11       20.32       20.66      2.17 o 
   1  -1  11      543.79      561.00     13.31 o 
   2  -1  11       95.70       89.55      3.94 o 
   3  -1  11      265.79      269.39      6.59 o 
   4  -1  11       43.24       41.58      2.78 o 
   5  -1  11       31.80       36.81      2.84 o 
   6  -1  11       81.77       92.29      6.60 o 
   7  -1  11        7.56        3.97      2.97 o 
  -5   0  11      230.46      250.40     12.03 o 
  -4   0  11      205.03      218.07     10.34 o 
  -3   0  11      368.62      363.21     11.23 o 
  -2   0  11      183.36      181.78      6.65 o 
  -1   0  11       25.43       28.97      2.57 o 
   0   0  11     1235.50     1204.83     26.67 o 
   1   0  11        6.26        4.27      1.77 o 
   2   0  11      286.29      273.00      7.34 o 
   3   0  11      272.60      248.84      6.32 o 
   4   0  11      470.37      472.60     11.46 o 
   5   0  11      128.65      123.35      5.82 o 
   6   0  11       13.88       19.34      2.77 o 
   7   0  11        4.44        1.13      3.02 o 
  -4   1  11      353.36      353.69     11.34 o 
  -3   1  11       52.07       53.49      4.02 o 
  -2   1  11        6.30        2.19      2.56 o 
  -1   1  11      793.75      787.25     18.12 o 
   0   1  11       20.87       19.02      2.03 o 
   1   1  11      221.61      228.50      6.68 o 
   2   1  11        1.43        3.01      1.70 o 
   3   1  11      419.30      405.65      9.15 o 
   4   1  11        7.39        5.00      1.91 o 
   5   1  11        9.88        8.52      2.07 o 
   6   1  11      312.96      289.93      9.50 o 
   7   1  11      166.75      163.06      7.96 o 
   8   1  11       16.47       14.34      3.67 o 
  -4   2  11      143.12      160.25      7.07 o 
  -3   2  11      134.14      137.95      6.50 o 
  -2   2  11      318.94      300.96      9.78 o 
  -1   2  11       26.09       17.65      2.87 o 
   0   2  11       27.60       36.77      2.45 o 
   1   2  11      205.77      226.98      5.89 o 
   2   2  11      428.44      424.44      9.44 o 
   3   2  11      142.15      153.53      5.31 o 
   4   2  11       22.40       24.02      2.28 o 
   5   2  11      175.32      154.16      7.09 o 
   6   2  11      249.83      274.05      9.14 o 
   7   2  11        1.62        3.61      2.72 o 
   8   2  11        5.72        1.52      2.95 o 
  -4   3  11      304.33      323.01     19.81 o 
  -3   3  11        7.45        4.25      3.20 o 
  -2   3  11       66.39       69.75      6.49 o 
  -1   3  11      309.73      308.12      9.80 o 
   0   3  11     1167.77     1106.32     24.90 o 
   1   3  11      554.89      562.34     12.03 o 
   2   3  11       15.24       15.43      2.10 o 
   3   3  11     1094.56     1104.44     22.17 o 
   4   3  11        7.78        7.35      2.07 o 
   5   3  11       18.77       24.19      3.65 o 
   6   3  11      110.45       98.29      6.68 o 
   7   3  11       30.10       37.95      3.45 o 
   8   3  11       51.03       46.41      3.28 o 
  -3   4  11       11.04       10.57      3.41 o 
  -2   4  11      267.07      284.48      9.61 o 
  -1   4  11      267.57      265.38      7.78 o 
   0   4  11      206.89      215.75      6.64 o 
   1   4  11      222.65      219.34      7.78 o 
   2   4  11      209.44      179.77      5.36 o 
   3   4  11       84.71       82.29      3.39 o 
   4   4  11       44.36       48.57      3.74 o 
   5   4  11      189.83      166.65      5.71 o 
   6   4  11      358.62      351.66     13.41 o 
   7   4  11        3.02        2.19      2.10 o 
   8   4  11        1.12       -1.07      2.28 o 
  -3   5  11        2.39        4.56      6.01 o 
  -2   5  11      293.29      291.24      9.89 o 
  -1   5  11       78.62       82.91      4.15 o 
   0   5  11       25.55       24.38      2.91 o 
   1   5  11      653.23      652.12     15.62 o 
   2   5  11      134.27      125.36      5.05 o 
   3   5  11       52.85       54.83      2.88 o 
   4   5  11       61.58       54.14      3.01 o 
   5   5  11      199.58      196.08      6.31 o 
   6   5  11       50.84       57.77      3.59 o 
   7   5  11       12.44       18.35      2.97 o 
   8   5  11       13.37       18.37      3.25 o 
  -2   6  11       95.24      100.41     16.70 o 
  -1   6  11      187.61      180.78      6.74 o 
   0   6  11       18.67       16.87      2.97 o 
   1   6  11        2.22        1.98      2.57 o 
   2   6  11      611.75      594.52     14.58 o 
   3   6  11       86.99       93.09      4.39 o 
   4   6  11       61.53       56.44      3.47 o 
   5   6  11       10.52       14.31      2.62 o 
   6   6  11      271.40      273.58      8.03 o 
   7   6  11        0.32        4.36      2.78 o 
   8   6  11      196.44      231.29      7.85 o 
  -1   7  11        1.42        0.16      4.62 o 
   0   7  11        1.90        3.67      3.51 o 
   1   7  11       19.18       18.06      3.63 o 
   2   7  11      120.50      119.63      6.14 o 
   3   7  11       16.58       21.84     10.68 o 
   4   7  11       33.14       29.91      4.90 o 
   5   7  11      600.58      608.38     17.46 o 
   6   7  11       45.34       61.02      7.29 o 
   7   7  11       23.92       26.70      4.18 o 
   8   7  11       22.83       20.56      4.20 o 
   0   8  11        5.14        8.50      4.83 o 
   1   8  11      181.32      185.29      8.06 o 
   2   8  11      111.57      110.20      9.64 o 
   3   8  11       27.95       37.08      5.34 o 
   4   8  11       88.54       91.77      6.96 o 
   5   8  11       92.98      110.70      7.59 o 
   6   8  11        7.60        7.80      3.74 o 
   7   8  11       13.21       12.90      3.84 o 
   2   9  11      137.23      138.87      8.77 o 
   3   9  11       14.66       14.21      4.99 o 
   4   9  11       10.04       15.45      5.06 o 
   5   9  11       63.23       57.05      6.38 o 
   6   9  11       16.08       22.51      5.57 o 
  -1  -6  12      134.87      143.62      7.38 o 
   0  -6  12      111.42      117.83      8.42 o 
   1  -6  12       62.13       67.40      9.75 o 
  -2  -5  12       57.69       63.16      5.26 o 
  -1  -5  12      389.86      418.93     13.69 o 
   0  -5  12       14.26       17.88      4.09 o 
   1  -5  12        8.61       10.56      5.08 o 
   2  -5  12      297.00      311.80     13.47 o 
   3  -5  12       66.43       71.76      9.75 o 
  -3  -4  12        8.74       10.50      3.98 o 
  -2  -4  12      465.79      428.58     13.81 o 
  -1  -4  12       27.96       31.00      4.15 o 
   0  -4  12      249.83      245.41     11.55 o 
   1  -4  12      296.16      275.71      9.89 o 
   2  -4  12      171.35      175.41      9.29 o 
   3  -4  12        2.47        3.16      4.13 o 
   4  -4  12        1.46       -0.59      4.19 o 
  -3  -3  12       98.57      107.36      6.22 o 
  -2  -3  12        6.96       11.62      3.73 o 
  -1  -3  12      479.54      482.93     14.98 o 
   0  -3  12       30.13       35.86      4.18 o 
   1  -3  12        5.62        6.29      3.34 o 
   2  -3  12      801.50      777.97     28.10 o 
   3  -3  12      202.11      203.98     10.34 o 
   4  -3  12      113.11      121.12      8.11 o 
   5  -3  12       27.64       27.73      6.95 o 
  -4  -2  12      111.60      101.88      7.92 o 
  -3  -2  12        7.49        7.37      3.59 o 
  -2  -2  12      998.58     1005.13     27.37 o 
  -1  -2  12       11.30       14.03      3.58 o 
   0  -2  12       43.34       53.17      4.47 o 
   1  -2  12       18.19       21.54      3.43 o 
   2  -2  12       10.33       13.64      3.26 o 
   3  -2  12       45.30       43.99      4.00 o 
   4  -2  12       33.34       32.51      4.07 o 
   5  -2  12      394.62      388.33     20.32 o 
   6  -2  12       65.04       59.31      9.54 o 
  -4  -1  12      121.82      128.86     12.55 o 
  -3  -1  12      201.15      193.51      7.17 o 
  -2  -1  12       37.06       27.94      2.70 o 
  -1  -1  12      228.56      233.25      6.85 o 
   0  -1  12       20.82       21.86      2.72 o 
   1  -1  12      757.98      740.88     17.22 o 
   2  -1  12        2.37        4.82      1.88 o 
   3  -1  12        3.15       -1.02      2.24 o 
   4  -1  12      394.31      394.01     11.50 o 
   5  -1  12       77.29       96.38      4.31 o 
   6  -1  12       13.28       14.88      2.97 o 
  -4   0  12       17.84       23.84      4.69 o 
  -3   0  12       95.27       91.38      5.05 o 
  -2   0  12      405.17      412.55     12.45 o 
  -1   0  12      235.02      230.69      7.00 o 
   0   0  12        7.20        8.51      2.33 o 
   1   0  12      105.71       99.15      4.20 o 
   2   0  12      357.06      340.44      8.02 o 
   3   0  12       60.25       56.63      2.95 o 
   4   0  12      219.57      220.00     10.24 o 
   5   0  12       68.16       74.90      3.80 o 
   6   0  12        1.99        2.92      2.64 o 
   7   0  12       70.14       67.08      4.61 o 
  -3   1  12      347.14      349.85     11.22 o 
  -2   1  12      313.88      316.93     10.25 o 
  -1   1  12      330.41      310.02      8.59 o 
   0   1  12        1.95        1.76      2.09 o 
   1   1  12      486.20      485.34     10.74 o 
   2   1  12       89.45       88.35      3.69 o 
   3   1  12       24.17       24.43      2.31 o 
   4   1  12      228.91      225.12      6.19 o 
   5   1  12      690.88      701.04     14.97 o 
   6   1  12       21.21       20.00      2.95 o 
   7   1  12        0.94        0.11      2.77 o 
  -3   2  12      149.85      144.83     10.20 o 
  -2   2  12       62.09       72.66      4.69 o 
  -1   2  12       11.07        6.25      2.90 o 
   0   2  12      366.68      351.92      9.43 o 
   1   2  12       32.06       31.37      2.50 o 
   2   2  12      564.40      560.09     12.12 o 
   3   2  12      215.09      211.60      6.62 o 
   4   2  12      755.09      729.32     15.40 o 
   5   2  12       21.25       11.16      2.46 o 
   6   2  12       12.16        8.86      2.75 o 
   7   2  12      107.75      104.52      4.93 o 
  -3   3  12      171.67      193.70      7.83 o 
  -2   3  12      126.44      124.88      6.13 o 
  -1   3  12       56.43       62.31      4.33 o 
   0   3  12       28.97       31.54      3.44 o 
   1   3  12       43.84       48.09      3.18 o 
   2   3  12        0.32        1.98      2.07 o 
   3   3  12      154.38      138.71      4.65 o 
   4   3  12      105.07      101.52      4.60 o 
   5   3  12      136.16      150.50      8.06 o 
   6   3  12       51.18       45.32      3.55 o 
   7   3  12       49.56       55.53      5.75 o 
  -2   4  12       38.04       39.78      4.11 o 
  -1   4  12        3.85        1.22      3.03 o 
   0   4  12      226.35      230.03      7.17 o 
   1   4  12      650.77      636.14     15.38 o 
   2   4  12       67.05       64.03      3.39 o 
   3   4  12       45.54       40.13      2.81 o 
   4   4  12      269.06      280.93      7.28 o 
   5   4  12       15.90       22.06      2.91 o 
   6   4  12        7.89       10.92      2.73 o 
   7   4  12       84.24       94.93      4.02 o 
  -2   5  12       72.93       64.91      8.92 o 
  -1   5  12       22.13       30.23      4.02 o 
   0   5  12      194.55      180.03      6.37 o 
   1   5  12       10.42       13.05      2.96 o 
   2   5  12        4.56        2.78      2.49 o 
   3   5  12      338.14      318.57      7.98 o 
   4   5  12       60.00       68.44      4.40 o 
   5   5  12        2.92        5.30      2.88 o 
   6   5  12       51.74       44.18      5.09 o 
   7   5  12      215.55      237.22      7.72 o 
  -1   6  12       69.87       74.98      5.11 o 
   0   6  12      114.70      124.43      5.43 o 
   1   6  12      311.67      286.92      8.57 o 
   2   6  12        3.86        1.79      2.55 o 
   3   6  12       22.91       22.81      3.01 o 
   4   6  12       65.66       61.17      4.41 o 
   5   6  12       25.21       21.01      3.02 o 
   6   6  12      108.47      115.95      5.18 o 
   7   6  12       27.27       25.92      4.04 o 
   0   7  12      263.39      263.72     10.05 o 
   1   7  12        1.99        3.47      3.71 o 
   2   7  12       47.56       46.88      4.86 o 
   3   7  12      312.86      306.42     10.89 o 
   4   7  12      115.36      119.98      7.84 o 
   5   7  12       11.60       14.29      3.57 o 
   6   7  12        0.00        4.89      3.72 o 
   7   7  12       46.08       46.29      4.93 o 
   2   8  12       72.54       77.49      9.33 o 
   3   8  12        2.24        5.39      4.84 o 
   4   8  12        4.56        0.30      4.62 o 
   5   8  12       29.63       34.37      5.64 o 
   6   8  12      256.25      250.97     12.24 o 
  -1  -4  13       68.42       65.12      5.46 o 
   0  -4  13      257.44      271.27     10.21 o 
   1  -4  13       41.35       40.68      5.87 o 
   2  -4  13       17.14        8.50      4.84 o 
  -2  -3  13        5.98        6.59      3.79 o 
  -1  -3  13      241.94      249.93      9.74 o 
   0  -3  13       79.94       85.90      5.67 o 
   1  -3  13      126.03      130.29      6.82 o 
   2  -3  13       97.52      107.61      7.62 o 
   3  -3  13       59.67       54.57      5.99 o 
   4  -3  13        8.93        4.41      3.92 o 
  -2  -2  13       45.38       41.06      4.54 o 
  -1  -2  13      106.65      117.36      6.34 o 
   0  -2  13      773.30      791.15     22.19 o 
   1  -2  13        1.34        1.22      3.27 o 
   2  -2  13      279.35      279.48      9.98 o 
   3  -2  13       77.40       76.25      6.51 o 
   4  -2  13      366.05      391.90     13.12 o 
   5  -2  13       52.04       51.64      8.71 o 
  -2  -1  13       17.01       16.99      3.92 o 
  -1  -1  13      552.92      567.29     13.89 o 
   0  -1  13        0.34        0.59      2.39 o 
   1  -1  13       39.93       42.01      2.97 o 
   2  -1  13      258.24      246.94      7.21 o 
   3  -1  13      443.14      479.67     10.78 o 
   4  -1  13        1.70        2.77      2.20 o 
   5  -1  13        4.52        5.34      2.58 o 
  -2   0  13      218.58      233.59      8.50 o 
  -1   0  13        0.81        2.14      3.04 o 
   0   0  13      406.41      446.28     11.42 o 
   1   0  13        0.74        0.90      2.24 o 
   2   0  13      368.75      383.31     10.14 o 
   3   0  13       86.86       86.48      3.75 o 
   4   0  13       66.21       72.34      6.32 o 
   5   0  13      211.90      201.61      7.57 o 
   6   0  13       76.19       80.78      4.34 o 
  -2   1  13        5.77        4.02      3.24 o 
  -1   1  13      466.15      461.60     13.70 o 
   0   1  13       52.90       50.45      3.46 o 
   1   1  13      108.22      111.78      4.73 o 
   2   1  13       77.96       73.08      3.75 o 
   3   1  13      310.23      316.61     11.23 o 
   4   1  13       22.63       23.31      2.65 o 
   5   1  13        4.44        4.83      2.47 o 
   6   1  13      124.45      107.78      5.00 o 
  -2   2  13      319.27      338.44     11.22 o 
  -1   2  13      233.49      222.76      8.36 o 
   0   2  13       27.40       25.81      3.55 o 
   1   2  13       67.02       64.77      3.78 o 
   2   2  13      111.19      110.89      4.26 o 
   3   2  13       16.49       18.88      2.53 o 
   4   2  13       27.44       24.53      2.66 o 
   5   2  13       66.93       63.64      3.57 o 
   6   2  13      116.65      123.22      6.01 o 
  -1   3  13      122.32      131.16      6.35 o 
   0   3  13       44.57       52.03      4.12 o 
   1   3  13      109.37      104.93      5.43 o 
   2   3  13      318.08      306.92      7.76 o 
   3   3  13      373.35      368.47      8.96 o 
   4   3  13       32.17       28.01      2.86 o 
   5   3  13      598.96      613.33     15.24 o 
   6   3  13        2.06        5.64      2.78 o 
   7   3  13        1.21        0.02      3.98 o 
  -1   4  13      246.89      246.16      9.14 o 
   0   4  13        5.32        4.48      3.35 o 
   1   4  13       14.46       12.50      2.94 o 
   2   4  13      746.67      747.89     17.95 o 
   3   4  13       40.13       47.06      3.11 o 
   4   4  13       39.88       37.99      2.93 o 
   5   4  13       67.34       61.05      4.25 o 
   6   4  13      120.98      115.86      5.24 o 
   7   4  13        2.06       -2.37      2.90 o 
   0   5  13        1.66        1.38      3.35 o 
   1   5  13       96.06       99.37      4.76 o 
   2   5  13       12.75        9.84      2.99 o 
   3   5  13      220.87      216.82      7.27 o 
   4   5  13       41.23       41.11      3.24 o 
   5   5  13      253.18      258.62      7.96 o 
   6   5  13        3.80        9.00      3.10 o 
   1   6  13       25.64       19.92      3.51 o 
   2   6  13       48.46       52.21      4.31 o 
   3   6  13        8.88        5.55      2.97 o 
   4   6  13      359.86      355.17     11.53 o 
   5   6  13       71.96       81.47      4.38 o 
   6   6  13        3.09        6.41      3.08 o 
   2   7  13       92.03       94.28      6.18 o 
   3   7  13        2.34        4.33      4.03 o 
   4   7  13       21.09       20.27      5.06 o 
   5   7  13       60.46       59.81      8.61 o 
   0  -2  14      142.21      140.73      7.10 o 
   1  -2  14       80.24       78.92      5.69 o 
   2  -2  14       72.50       89.58      5.72 o 
   3  -2  14        9.15       12.24      7.88 o 
  -1  -1  14       80.24       82.69      7.19 o 
   0  -1  14       81.07       86.08      5.86 o 
   1  -1  14      215.72      217.47      8.93 o 
   2  -1  14        0.66        2.02      3.51 o 
   3  -1  14       75.72       73.76      5.47 o 
   4  -1  14       29.44       35.29      4.70 o 
  -1   0  14       17.51       20.21      3.39 o 
   0   0  14      282.65      277.19      8.16 o 
   1   0  14        9.53       10.22      4.70 o 
   2   0  14       75.02       79.92      4.07 o 
   3   0  14       80.39       80.49      4.14 o 
   4   0  14      263.68      283.00     11.07 o 
  -1   1  14      146.14      146.32      9.22 o 
   0   1  14        1.10        1.79      3.04 o 
   1   1  14      421.24      421.02     11.15 o 
   2   1  14       90.68       95.80      4.64 o 
   3   1  14       30.55       36.29      3.09 o 
   4   1  14       31.04       30.74      3.01 o 
   5   1  14       19.97       24.98      3.33 o 
   0   2  14      376.17      371.74     15.18 o 
   1   2  14        0.87        3.47      3.08 o 
   2   2  14      162.56      162.22      6.11 o 
   3   2  14       43.32       34.04      3.96 o 
   4   2  14      386.18      400.40     10.87 o 
   5   2  14        1.14       -2.60      2.60 o 
   0   3  14       66.12       70.06      5.06 o 
   1   3  14      102.19      111.98      5.97 o 
   2   3  14        0.31       -2.16      2.98 o 
   3   3  14       90.32       95.18      4.18 o 
   4   3  14        5.93        9.59      2.70 o 
   5   3  14        6.48        3.78      2.61 o 
   1   4  14       31.09       24.85      3.78 o 
   2   4  14       19.74       21.36      3.29 o 
   3   4  14       57.36       64.62      4.14 o 
   4   4  14       66.24       61.17      3.62 o 
   5   4  14        0.60        2.68      3.29 o 
   2   5  14       49.02       45.14      3.92 o 
   3   5  14      324.10      315.86      9.49 o 
   4   5  14       13.16       17.96      3.35 o 
   5   5  14       38.60       41.48      8.09 o 
                                                 
